# Supplementary material for: (E)-2-(4-Chloro­benzyl­idene)indan-1-one
Source: Acta Crystallogr Sect E Struct Rep Online. 2011 Jul 16;67(Pt 8):o2064. doi: 10.1107/S1600536811027589 (PMC3213510; doi:10.1107/S1600536811027589)
Supplement: Supplementary file 2 [file e-67-o2064-Isup2.hkl]

# 
# h,k,l, Fc-squared, Fo-squared, sigma(Fo-squared) and status flag 
# 
data_I
_shelx_title ' as2a_0m in P1 (100K)' 
_shelx_refln_list_code          4 
_shelx_F_calc_maximum       78.22 
_exptl_crystal_F_000       132.00 
_reflns_d_resolution_high  0.7832 
 
loop_ 
 _symmetry_equiv_pos_as_xyz 
 'x, y, z' 
 
_cell_length_a     3.8649 
_cell_length_b     6.5233 
_cell_length_c    12.1703 
_cell_angle_alpha  91.374 
_cell_angle_beta   95.914 
_cell_angle_gamma 103.483 
 
_shelx_F_squared_multiplier     1.000 
 
loop_ 
 _refln_index_h 
 _refln_index_k 
 _refln_index_l 
 _refln_F_squared_calc 
 _refln_F_squared_meas 
 _refln_F_squared_sigma 
 _refln_observed_status 
   0  -1 -15       15.81       16.98      2.47 o 
   1  -1 -15        2.08        2.98      1.61 o 
   0   0 -15        7.03        4.34      1.71 o 
   1   0 -15        2.57        4.11      1.56 o 
   0   1 -15       12.13       16.39      2.46 o 
   1   1 -15       12.96       15.95      2.41 o 
   0   2 -15        8.27       10.89      2.09 o 
   0  -3 -14        8.59       13.47      2.26 o 
   1  -3 -14       27.61       28.17      2.82 o 
   0  -2 -14        0.09       -0.73      1.35 o 
   1  -2 -14       23.23       25.69      2.62 o 
   0  -1 -14       14.03       17.22      2.36 o 
   1  -1 -14       11.15       11.48      2.02 o 
   0   0 -14       21.24       22.18      2.53 o 
   1   0 -14        8.55       10.57      1.84 o 
   0   1 -14       25.60       29.42      3.06 o 
   1   1 -14       19.17       20.63      2.60 o 
  -1   2 -14        2.04        1.13      1.51 o 
   0   2 -14       11.79       14.13      2.21 o 
   1   2 -14        1.21        2.10      1.56 o 
  -1   3 -14       29.70       37.09      3.67 o 
   0   3 -14       40.50       40.91      3.82 o 
   1   3 -14       13.36       13.07      2.44 o 
   0  -4 -13       11.23       14.87      2.38 o 
   1  -4 -13       13.77       13.15      2.13 o 
   0  -3 -13       21.08       21.57      2.59 o 
   1  -3 -13       34.46       36.94      3.19 o 
   0  -2 -13        7.49        7.19      1.64 o 
   1  -2 -13       28.33       30.46      2.72 o 
   0  -1 -13       20.19       23.80      2.64 o 
   1  -1 -13      113.28      125.04      7.91 o 
   3  -1 -13        3.46        5.11      2.31 o 
   0   0 -13        1.56        1.69      1.29 o 
   1   0 -13       92.19       98.16      6.15 o 
   3   0 -13        2.00        3.73      2.39 o 
   0   1 -13       12.92       14.44      2.14 o 
   1   1 -13       15.04       17.41      2.26 o 
   0   2 -13       15.17       15.37      2.21 o 
   1   2 -13       12.81       13.86      2.15 o 
  -1   3 -13       21.06       29.00      3.15 o 
   0   3 -13        8.24        9.22      1.91 o 
   1   3 -13       21.40       23.24      2.83 o 
  -1   4 -13        6.28        8.04      2.09 o 
   1   4 -13       22.16       17.82      2.72 o 
   1  -5 -12        1.79        2.83      1.54 o 
   0  -4 -12        4.53        4.89      1.74 o 
   1  -4 -12       36.19       38.05      3.26 o 
   0  -3 -12       18.19       20.84      2.60 o 
   1  -3 -12        3.43        1.70      1.26 o 
   3  -3 -12        0.96        0.53      1.86 o 
   0  -2 -12       16.85       15.72      1.71 o 
   1  -2 -12       29.99       28.43      2.64 o 
   3  -2 -12       11.55       11.70      2.61 o 
   0  -1 -12       89.80      103.12      6.85 o 
   1  -1 -12       95.08       99.75      6.23 o 
   3  -1 -12        2.89        4.71      2.01 o 
   0   0 -12       30.53       32.50      1.93 o 
   1   0 -12       81.06       84.22      5.36 o 
   3   0 -12       42.42       49.58      4.62 o 
   0   1 -12       11.03       10.25      1.79 o 
   1   1 -12        8.80        9.88      1.76 o 
   3   1 -12        5.76        6.71      2.52 o 
   0   2 -12       53.12       52.84      4.17 o 
   1   2 -12       72.47       76.91      5.28 o 
  -1   3 -12       14.29       18.41      2.44 o 
   0   3 -12       10.88       13.79      2.11 o 
   1   3 -12        2.28        1.71      1.52 o 
  -1   4 -12       52.78       55.04      4.32 o 
   0   4 -12       27.18       16.40      2.52 o 
   1   4 -12       16.18       16.44      2.59 o 
  -1   5 -12        9.04        8.44      2.23 o 
   0   5 -12        7.48        5.75      2.08 o 
   0  -5 -11       43.11       46.02      4.04 o 
   1  -5 -11       24.89       24.45      2.67 o 
   0  -4 -11        8.54        7.60      1.90 o 
   1  -4 -11        2.23        1.81      1.21 o 
   3  -4 -11        3.49        4.41      1.95 o 
   0  -3 -11       41.12       43.37      3.57 o 
   1  -3 -11       31.52       33.62      2.81 o 
   3  -3 -11       31.67       35.72      3.82 o 
   0  -2 -11      112.90      123.57      4.87 o 
   1  -2 -11       21.45       22.86      2.28 o 
   2  -2 -11       10.15       12.88      2.32 o 
   3  -2 -11        2.12        0.72      1.77 o 
  -1  -1 -11       11.66       13.23      2.00 o 
   0  -1 -11       13.13       13.28      1.22 o 
   1  -1 -11        2.68        2.98      1.17 o 
   2  -1 -11       35.71       36.57      3.78 o 
   3  -1 -11       37.97       39.22      4.07 o 
  -1   0 -11       42.13       45.40      3.42 o 
   0   0 -11      283.67      321.61     11.65 o 
   1   0 -11       90.25       88.44      5.47 o 
   2   0 -11       22.47       24.91      3.12 o 
   3   0 -11       22.67       25.39      3.36 o 
   0   1 -11       24.84       22.32      2.42 o 
   1   1 -11      120.30      123.85      7.31 o 
   2   1 -11       11.90       11.16      2.53 o 
   3   1 -11        6.02        6.76      2.59 o 
   0   2 -11       31.52       34.05      2.84 o 
   1   2 -11       24.67       26.62      2.72 o 
   2   2 -11       54.08       56.53      4.93 o 
   3   2 -11       27.87       25.97      3.74 o 
  -1   3 -11       35.64       32.22      3.10 o 
   0   3 -11       15.66       15.73      2.22 o 
   1   3 -11       39.60       38.30      3.39 o 
  -1   4 -11        8.21        9.73      1.93 o 
   0   4 -11       25.29       23.20      2.82 o 
   1   4 -11       28.59       24.26      2.91 o 
  -1   5 -11       32.74       33.24      3.51 o 
   0   5 -11       35.29       40.45      3.67 o 
   1   5 -11       26.06       28.98      3.28 o 
   1  -6 -10        8.28        7.97      1.90 o 
  -1  -5 -10       48.13       57.46      4.71 o 
   0  -5 -10       25.96       22.41      2.96 o 
   1  -5 -10       12.48       10.28      1.83 o 
   3  -5 -10       10.43       12.88      2.79 o 
   0  -4 -10       10.35        7.77      1.87 o 
   1  -4 -10       32.14       28.67      2.71 o 
   3  -4 -10       15.92       15.43      2.64 o 
   0  -3 -10       35.91       38.91      3.16 o 
   1  -3 -10        9.17        9.69      1.54 o 
   2  -3 -10       64.56       70.98      5.17 o 
   3  -3 -10       42.61       37.13      3.98 o 
  -1  -2 -10       62.01       64.24      4.20 o 
   0  -2 -10        7.88        7.83      1.10 o 
   1  -2 -10       34.02       30.29      2.63 o 
   2  -2 -10       14.58       16.95      2.49 o 
   3  -2 -10       13.74       12.96      2.42 o 
   4  -2 -10        3.64        1.45      1.86 o 
  -1  -1 -10        2.70        4.93      1.30 o 
   0  -1 -10       39.89       45.03      2.27 o 
   1  -1 -10       44.17       43.62      3.07 o 
   2  -1 -10       10.11       11.24      2.11 o 
   3  -1 -10       12.49       15.70      2.55 o 
   4  -1 -10        7.73        7.75      2.36 o 
  -1   0 -10      208.30      216.04     10.87 o 
   0   0 -10      166.39      177.75      6.80 o 
   1   0 -10       36.73       36.43      2.84 o 
   2   0 -10        7.28        6.94      1.94 o 
   3   0 -10       80.78       76.02      5.42 o 
   0   1 -10      194.38      194.83     10.97 o 
   1   1 -10       41.50       41.92      3.18 o 
   2   1 -10       60.87       69.48      5.12 o 
   3   1 -10       13.28       15.20      2.83 o 
   0   2 -10       63.65       61.93      4.39 o 
   1   2 -10       26.28       25.05      1.66 o 
   2   2 -10       41.95       42.95      4.19 o 
   3   2 -10       93.61       92.33      6.58 o 
  -1   3 -10       50.40       51.34      3.85 o 
   0   3 -10       77.43       73.10      4.97 o 
   1   3 -10       10.79        9.90      1.84 o 
   2   3 -10       15.90       15.06      2.69 o 
   3   3 -10        0.49       -0.50      1.98 o 
  -1   4 -10       24.24       23.29      2.69 o 
   0   4 -10       12.00       10.69      2.09 o 
   1   4 -10       30.12       33.22      3.13 o 
  -1   5 -10       39.65       33.11      3.52 o 
   0   5 -10       31.42       35.22      3.47 o 
   1   5 -10       22.22       21.01      2.70 o 
  -1   6 -10       10.18        8.88      2.38 o 
   0   6 -10        9.77        9.64      2.35 o 
   0  -6  -9       12.60       16.24      2.62 o 
   1  -6  -9       13.55       15.19      2.24 o 
  -1  -5  -9       35.53       36.11      3.64 o 
   0  -5  -9       15.00       24.02      2.81 o 
   1  -5  -9      175.41      169.45     10.08 o 
   3  -5  -9       20.33       24.73      3.61 o 
   0  -4  -9       55.33       58.95      4.19 o 
   1  -4  -9        5.82        5.98      1.39 o 
   2  -4  -9       48.15       55.42      4.70 o 
   3  -4  -9       20.46       28.08      3.47 o 
   0  -3  -9       12.59       13.16      1.91 o 
   1  -3  -9       19.11       17.87      2.04 o 
   2  -3  -9       12.80       10.82      2.06 o 
   3  -3  -9       20.82       19.35      2.83 o 
   4  -3  -9        7.08       10.60      2.34 o 
  -1  -2  -9       54.05       54.21      3.80 o 
   0  -2  -9       65.36       67.84      3.02 o 
   1  -2  -9        7.61        7.51      1.42 o 
   2  -2  -9       62.08       60.51      4.49 o 
   3  -2  -9       16.31       15.39      2.41 o 
   4  -2  -9       13.59       14.37      2.80 o 
  -1  -1  -9      202.03      192.90      9.71 o 
   0  -1  -9       97.66      100.03      4.04 o 
   1  -1  -9        4.58        3.15      0.63 o 
   2  -1  -9       17.47       26.28      3.08 o 
   3  -1  -9        4.54        6.06      1.89 o 
   4  -1  -9        2.77        1.03      1.39 o 
  -2   0  -9        8.37        8.63      1.61 o 
  -1   0  -9        0.99        0.83      0.96 o 
   0   0  -9       24.20       25.23      2.27 o 
   1   0  -9       80.79       80.61      2.73 o 
   2   0  -9      201.98      200.25     11.19 o 
   3   0  -9        6.11        5.99      1.76 o 
   0   1  -9       97.44       94.35      5.64 o 
   1   1  -9       64.47       65.00      3.02 o 
   2   1  -9       18.08       19.79      2.65 o 
   3   1  -9       39.14       41.68      3.96 o 
   4   1  -9        2.00        2.27      2.07 o 
  -1   2  -9       24.54       22.14      2.40 o 
   0   2  -9       67.91       62.64      2.81 o 
   1   2  -9       22.19       23.29      1.37 o 
   2   2  -9       11.53        9.63      2.06 o 
   3   2  -9        3.67        3.59      1.89 o 
  -1   3  -9       24.06       19.70      2.28 o 
   0   3  -9       67.27       65.84      3.11 o 
   1   3  -9      145.32      147.91      8.52 o 
   2   3  -9       70.53       74.41      5.48 o 
   3   3  -9      130.76      139.20      8.65 o 
  -1   4  -9       30.36       27.28      2.74 o 
   0   4  -9       25.03       22.80      2.58 o 
   1   4  -9       14.59       13.79      2.13 o 
   2   4  -9       41.55       40.21      4.21 o 
  -1   5  -9       19.68       18.41      2.61 o 
   0   5  -9       45.93       42.01      3.80 o 
   1   5  -9       37.02       35.78      3.35 o 
  -1   6  -9       32.52       36.54      3.71 o 
   0   6  -9       61.64       53.97      4.86 o 
   1   6  -9       32.50       29.14      3.13 o 
   1  -7  -8       10.44       10.33      2.18 o 
  -1  -6  -8        9.83        7.62      2.16 o 
   0  -6  -8        7.41        6.40      1.99 o 
   1  -6  -8       10.03        8.48      1.82 o 
   3  -6  -8       15.18       22.25      3.66 o 
  -1  -5  -8        9.22       10.07      2.09 o 
   0  -5  -8       55.38       56.24      4.26 o 
   1  -5  -8       51.82       47.92      3.75 o 
   2  -5  -8       21.91       23.06      3.20 o 
   3  -5  -8        7.58        9.67      2.52 o 
   0  -4  -8        5.70        6.95      1.63 o 
   1  -4  -8      139.96      142.92      6.46 o 
   2  -4  -8       18.44       17.59      2.71 o 
   3  -4  -8        5.49        5.57      1.96 o 
   4  -4  -8        3.39        4.62      1.96 o 
   0  -3  -8       39.57       40.32      3.10 o 
   1  -3  -8       52.62       54.45      2.15 o 
   2  -3  -8      100.30      100.94      6.45 o 
   3  -3  -8        2.09        2.24      1.41 o 
  -1  -2  -8       27.05       29.03      2.58 o 
   0  -2  -8        3.90        3.09      0.50 o 
   1  -2  -8      150.20      149.98      4.60 o 
   2  -2  -8       65.27       74.78      4.92 o 
   3  -2  -8       20.78       29.24      3.05 o 
   4  -2  -8        8.20        8.72      2.13 o 
  -2  -1  -8       96.64       79.59      5.12 o 
  -1  -1  -8       15.83       16.70      1.87 o 
   0  -1  -8       34.37       32.77      1.75 o 
   1  -1  -8      104.32      103.11      3.33 o 
   2  -1  -8        0.78        0.67      1.33 o 
   3  -1  -8       13.94       20.68      2.61 o 
   4  -1  -8        6.61        6.04      2.02 o 
  -2   0  -8       68.20       64.99      4.42 o 
  -1   0  -8      137.12      125.55      6.95 o 
   0   0  -8       79.81       83.56      4.69 o 
   1   0  -8       41.27       40.67      2.09 o 
   2   0  -8        6.80        8.58      1.69 o 
   3   0  -8       37.20       38.05      3.44 o 
   4   0  -8       13.71       13.25      2.47 o 
   0   1  -8       87.08       81.88      4.88 o 
   1   1  -8       43.24       46.62      2.41 o 
   2   1  -8      171.72      184.33     10.06 o 
   3   1  -8       21.24       24.56      3.08 o 
   4   1  -8        5.45        6.90      2.24 o 
  -1   2  -8      176.88      150.72      5.80 o 
   0   2  -8       93.81       84.33      3.49 o 
   1   2  -8       27.49       24.73      1.35 o 
   2   2  -8        9.30        7.39      1.85 o 
   3   2  -8       14.88       15.31      2.55 o 
  -1   3  -8      124.96      117.19      4.84 o 
   0   3  -8       68.42       65.49      3.06 o 
   1   3  -8      106.03      104.72      3.68 o 
   2   3  -8      241.67      242.26     13.35 o 
   3   3  -8       98.91      106.13      6.94 o 
  -1   4  -8       45.89       42.83      3.47 o 
   0   4  -8       36.84       34.27      2.17 o 
   1   4  -8       58.80       57.35      4.15 o 
   2   4  -8        5.35        5.54      2.02 o 
   3   4  -8       70.67       77.57      5.84 o 
  -1   5  -8       29.79       24.93      2.95 o 
   0   5  -8       25.47       28.74      2.98 o 
   1   5  -8       65.74       59.55      4.21 o 
   2   5  -8        6.66        6.60      2.37 o 
  -1   6  -8       55.47       60.40      4.79 o 
   0   6  -8       17.63       17.41      2.72 o 
  -1   7  -8       20.81       24.94      3.51 o 
   0   7  -8       12.75       13.70      2.75 o 
   0  -7  -7        7.75        5.42      2.11 o 
   1  -7  -7        6.72        5.94      1.89 o 
  -1  -6  -7        2.26        3.28      1.88 o 
   0  -6  -7       21.75       21.74      2.93 o 
   1  -6  -7       84.07       78.29      5.32 o 
   3  -6  -7        2.84        2.25      2.08 o 
  -1  -5  -7       35.76       40.01      3.63 o 
   0  -5  -7       57.92       54.81      4.24 o 
   1  -5  -7       82.05       78.13      5.32 o 
   2  -5  -7        4.58        4.20      2.01 o 
   3  -5  -7       72.74       70.45      5.54 o 
   4  -5  -7       14.78       15.06      2.99 o 
  -1  -4  -7        6.17        7.36      1.64 o 
   0  -4  -7      332.73      328.08     11.85 o 
   1  -4  -7       82.08       79.19      3.45 o 
   2  -4  -7       21.72       23.40      3.04 o 
   3  -4  -7       17.19       16.48      2.56 o 
   4  -4  -7       15.61        1.20      1.14 o 
   0  -3  -7       36.65       37.43      1.91 o 
   1  -3  -7       93.27       85.52      2.98 o 
   2  -3  -7       31.01       28.10      3.01 o 
   3  -3  -7       24.95       25.79      2.91 o 
   4  -3  -7       58.07       53.27      4.29 o 
  -2  -2  -7        4.05        1.55      1.29 o 
  -1  -2  -7       22.42       24.10      2.31 o 
   0  -2  -7       33.67       30.73      1.48 o 
   1  -2  -7       25.21       24.27      1.17 o 
   2  -2  -7       82.09       82.09      5.20 o 
   3  -2  -7       55.08       54.73      4.01 o 
   4  -2  -7      263.07      248.38     13.51 o 
  -2  -1  -7       51.35       39.04      3.26 o 
  -1  -1  -7       72.70       68.96      4.21 o 
   0  -1  -7       68.25       68.57      3.83 o 
   1  -1  -7       42.31       40.09      1.53 o 
   2  -1  -7       64.15       64.93      4.33 o 
   3  -1  -7        5.87        2.53      1.13 o 
   4  -1  -7        2.60        2.47      1.57 o 
  -2   0  -7      173.92      144.22      8.21 o 
   0   0  -7       20.92       19.21      1.71 o 
   1   0  -7        7.96        6.20      0.80 o 
   2   0  -7       24.06       24.71      2.74 o 
   3   0  -7        0.39        0.18      0.65 o 
   4   0  -7        7.96        8.76      1.94 o 
   0   1  -7      156.66      153.36     10.66 o 
   1   1  -7      601.25      588.03     17.15 o 
   2   1  -7       63.63       59.37      4.51 o 
   3   1  -7       35.73       23.94      2.87 o 
   4   1  -7       24.33       18.18      2.74 o 
  -1   2  -7      141.59      122.57      6.52 o 
   0   2  -7       68.79       67.86      3.20 o 
   1   2  -7       44.06       43.75      1.82 o 
   2   2  -7       49.78       52.09      4.23 o 
   3   2  -7        3.93        2.24      1.60 o 
   4   2  -7        4.97        4.19      1.97 o 
  -1   3  -7       24.17       21.30      1.37 o 
   0   3  -7        5.93        6.63      0.90 o 
   1   3  -7       43.45       40.46      1.87 o 
   2   3  -7       70.74       71.58      5.23 o 
   3   3  -7       24.62       18.53      2.93 o 
  -1   4  -7       85.68       76.56      3.46 o 
   0   4  -7      162.08      151.01      6.47 o 
   1   4  -7      127.92      130.48      5.52 o 
   2   4  -7      119.69      126.54      7.93 o 
   3   4  -7       25.70       29.87      3.62 o 
  -1   5  -7        0.97        1.80      1.46 o 
   0   5  -7       12.46       14.91      2.29 o 
   1   5  -7       17.78       18.71      2.26 o 
   2   5  -7       20.72       19.95      3.19 o 
  -1   6  -7       20.85       17.49      2.70 o 
   0   6  -7       43.05       45.91      3.98 o 
  -1   7  -7       56.83       60.37      5.11 o 
   0   7  -7       97.36       86.93      6.49 o 
   0  -7  -6        4.85        3.70      1.81 o 
   1  -7  -6        4.60        4.80      1.71 o 
  -1  -6  -6       96.71       96.55      6.47 o 
   0  -6  -6       16.61       13.29      2.21 o 
   1  -6  -6       58.77       49.92      3.88 o 
   2  -6  -6        7.33        9.75      2.45 o 
   3  -6  -6       10.78       18.28      3.20 o 
  -1  -5  -6       37.53       40.86      3.62 o 
   0  -5  -6      127.44      128.05      7.62 o 
   1  -5  -6       39.59       36.95      3.12 o 
   2  -5  -6       75.22       77.48      5.67 o 
   3  -5  -6        1.23        1.81      1.64 o 
   4  -5  -6        8.06        4.27      1.81 o 
  -1  -4  -6      153.78      167.94      8.99 o 
   0  -4  -6       74.95       72.12      3.21 o 
   1  -4  -6       81.45       81.96      2.90 o 
   2  -4  -6       30.27       30.46      3.30 o 
   3  -4  -6       60.12       60.71      4.54 o 
   4  -4  -6       13.10        9.60      2.15 o 
  -1  -3  -6       29.86       29.49      2.22 o 
   0  -3  -6      113.78      111.64      4.23 o 
   1  -3  -6       28.86       26.82      1.34 o 
   2  -3  -6       14.34       16.62      2.01 o 
   3  -3  -6       37.35       35.62      3.22 o 
   4  -3  -6       29.04       33.18      3.19 o 
  -2  -2  -6      117.42      108.06      6.47 o 
  -1  -2  -6       52.24       49.78      2.16 o 
   0  -2  -6      190.12      193.90      6.91 o 
   1  -2  -6      351.00      309.16      9.26 o 
   2  -2  -6        3.61        4.73      1.21 o 
   3  -2  -6      389.49      384.27     19.67 o 
   4  -2  -6       34.97       33.19      3.13 o 
  -2  -1  -6       34.40       30.26      2.62 o 
   0  -1  -6      173.14      186.39      5.26 o 
   1  -1  -6      191.67      172.74      6.70 o 
   2  -1  -6        4.86        4.68      1.18 o 
   3  -1  -6       23.07       21.45      2.50 o 
   4  -1  -6       14.11       12.41      2.14 o 
  -3   0  -6       61.90       53.21      4.03 o 
  -2   0  -6       23.37       20.10      1.16 o 
   0   0  -6      292.30      281.99     14.24 o 
   1   0  -6       64.69       60.45      2.64 o 
   2   0  -6       15.24       13.72      1.83 o 
   3   0  -6       39.27       38.52      3.22 o 
   4   0  -6       53.37       46.51      3.81 o 
  -3   1  -6      150.37      134.42      8.22 o 
  -2   1  -6      266.01      235.34     11.18 o 
   0   1  -6      260.21      241.27     14.88 o 
   1   1  -6       34.96       33.25      1.62 o 
   2   1  -6       77.38       80.18      4.97 o 
   3   1  -6       29.95       27.34      2.94 o 
   4   1  -6       24.97       23.49      2.98 o 
  -2   2  -6      149.51      137.90      7.41 o 
  -1   2  -6       38.71       32.85      2.13 o 
   0   2  -6      122.91      122.24      4.79 o 
   1   2  -6      188.61      199.71      6.01 o 
   2   2  -6       51.86       50.71      3.98 o 
   4   2  -6        1.16       -0.29      1.59 o 
  -2   3  -6       32.83       30.06      2.19 o 
  -1   3  -6       98.52       81.47      3.51 o 
   0   3  -6       80.54       70.11      3.70 o 
   1   3  -6       93.11       96.96      3.39 o 
   2   3  -6       16.45       23.75      2.79 o 
   3   3  -6       30.17       29.73      3.38 o 
  -2   4  -6      105.85       98.99      5.54 o 
  -1   4  -6       88.96       88.57      3.79 o 
   0   4  -6      150.20      130.81     13.09 o 
   1   4  -6      299.67      309.48     11.67 o 
   2   4  -6      244.42      254.26     14.23 o 
   3   4  -6        0.05        0.02      2.17 o 
  -1   5  -6       69.92       67.23      4.79 o 
   0   5  -6      135.76      129.31      8.22 o 
   1   5  -6       19.05       17.82      1.74 o 
   2   5  -6       32.89       31.84      3.84 o 
  -1   6  -6       51.68       50.34      4.19 o 
   0   6  -6       26.30       21.76      2.97 o 
   2   6  -6       25.09       31.00      4.29 o 
  -2   7  -6       46.90       46.87      4.39 o 
  -1   7  -6       28.92       27.53      3.50 o 
   0   7  -6       41.91       35.86      3.77 o 
   0  -7  -5        1.57        1.89      1.58 o 
   1  -7  -5       18.87       17.33      2.43 o 
   3  -7  -5       30.01       34.39      4.51 o 
  -1  -6  -5       30.02       32.93      3.48 o 
   0  -6  -5        1.03        1.19      1.42 o 
   1  -6  -5       68.03       56.73      4.31 o 
   2  -6  -5       14.79       19.83      3.21 o 
   3  -6  -5       23.48       27.01      3.69 o 
  -1  -5  -5        5.53        6.92      1.69 o 
   0  -5  -5      144.79      140.24      8.35 o 
   1  -5  -5       75.24       66.56      4.44 o 
   2  -5  -5        1.46        2.54      1.68 o 
   3  -5  -5        3.40        6.32      1.89 o 
   4  -5  -5        4.15        5.20      1.95 o 
  -1  -4  -5      128.07      123.82      5.24 o 
   0  -4  -5      129.99      130.31      5.26 o 
   1  -4  -5        5.12        4.42      0.85 o 
   2  -4  -5      187.76      200.53     11.23 o 
   3  -4  -5       60.18       65.39      4.78 o 
   4  -4  -5        2.76        3.67      1.72 o 
  -1  -3  -5      267.95      270.08      9.52 o 
   0  -3  -5      112.81      103.23      4.03 o 
   1  -3  -5       19.26       15.42      1.20 o 
   2  -3  -5       26.86       22.96      1.58 o 
   3  -3  -5       49.55       50.80      3.74 o 
   4  -3  -5        4.94        4.91      1.51 o 
  -2  -2  -5       19.45       18.41      1.33 o 
  -1  -2  -5      166.68      172.80      6.24 o 
   0  -2  -5      417.81      393.98     13.90 o 
   1  -2  -5       30.38       27.63      1.19 o 
   2  -2  -5       99.88       87.97      4.37 o 
   3  -2  -5      293.70      296.75     15.12 o 
   4  -2  -5        6.82        5.22      1.37 o 
  -3  -1  -5        9.32        5.90      1.72 o 
  -2  -1  -5       28.55       29.36      4.25 o 
  -1  -1  -5       37.98       40.22      1.68 o 
   0  -1  -5      119.36      112.73      3.33 o 
   1  -1  -5      117.35      105.47      4.04 o 
   3  -1  -5      285.74      281.58     14.79 o 
   4  -1  -5       37.99       36.49      3.16 o 
  -3   0  -5       58.44       52.22      3.90 o 
  -2   0  -5       18.23       15.12      0.84 o 
   0   0  -5        5.19        4.00      0.74 o 
   1   0  -5      130.36      117.30      4.60 o 
   3   0  -5       31.74       24.70      2.67 o 
   4   0  -5       15.80       14.41      2.11 o 
  -2   1  -5       89.77       75.41      4.24 o 
  -1   1  -5      123.23       93.30      5.31 o 
   0   1  -5      136.57      139.66      9.32 o 
   1   1  -5       62.97       68.02      2.27 o 
   2   1  -5       14.10       13.97      1.85 o 
   3   1  -5       12.90       11.88      1.93 o 
   4   1  -5       72.46       66.66      4.83 o 
  -2   2  -5       83.68       75.79      4.27 o 
  -1   2  -5      313.43      285.71     15.17 o 
   0   2  -5      766.52      774.12     42.30 o 
   1   2  -5      184.02      195.39      5.97 o 
   2   2  -5       69.46       70.80      3.46 o 
   3   2  -5       36.70       38.65      2.41 o 
   4   2  -5        1.58       -0.17      1.03 o 
  -2   3  -5      121.09      109.52      6.07 o 
  -1   3  -5        4.56        5.14      0.71 o 
   0   3  -5       94.87       87.00      3.80 o 
   1   3  -5       67.51       67.94      2.50 o 
   2   3  -5       17.74       23.99      3.00 o 
   3   3  -5       13.78       16.11      2.64 o 
  -2   4  -5       37.55       33.90      2.67 o 
  -1   4  -5        3.73        3.75      0.74 o 
   0   4  -5       66.13       63.58      4.04 o 
   1   4  -5      296.56      305.33      9.67 o 
   2   4  -5       12.86       10.65      1.55 o 
   3   4  -5      110.35      103.27      5.14 o 
  -1   5  -5       94.56       95.90      6.22 o 
   0   5  -5      121.76      117.90      7.46 o 
   1   5  -5       32.69       34.01      3.30 o 
   2   5  -5       11.63       11.61      1.74 o 
  -1   6  -5        5.90        4.78      1.93 o 
   0   6  -5       30.97       33.83      3.39 o 
   1   6  -5       58.99       50.37      4.11 o 
   2   6  -5       34.84       29.77      4.90 o 
  -2   7  -5        6.33        4.60      2.18 o 
  -1   7  -5       10.89       10.15      2.47 o 
   0   7  -5       16.19       17.52      2.68 o 
  -1  -7  -4       12.74       11.15      2.53 o 
   0  -7  -4       49.80       41.99      3.73 o 
   1  -7  -4       41.85       39.67      3.43 o 
   3  -7  -4       15.18       26.24      4.12 o 
  -1  -6  -4       10.32       10.20      2.17 o 
   0  -6  -4       80.51       69.30      5.05 o 
   1  -6  -4       26.77       24.74      2.49 o 
   2  -6  -4       17.83       21.48      3.39 o 
   3  -6  -4       12.13       17.90      3.11 o 
   4  -6  -4        6.09        2.76      1.52 o 
  -1  -5  -4       11.48       11.39      2.00 o 
   0  -5  -4       57.00       59.23      4.20 o 
   1  -5  -4        7.09       10.08      1.25 o 
   2  -5  -4       51.51       65.38      5.09 o 
   3  -5  -4       26.87       30.61      3.54 o 
   4  -5  -4       15.77       19.94      2.93 o 
  -1  -4  -4      355.15      385.56     14.10 o 
   0  -4  -4       74.13       67.68      3.10 o 
   1  -4  -4      205.45      201.93      7.34 o 
   2  -4  -4       15.75       16.62      2.36 o 
   3  -4  -4        6.00        6.17      1.50 o 
   4  -4  -4       11.89       14.06      2.24 o 
  -2  -3  -4      176.85      176.36      9.80 o 
  -1  -3  -4      160.59      174.68      6.47 o 
   0  -3  -4      105.73      103.43      4.02 o 
   1  -3  -4      120.84      113.07      3.64 o 
   2  -3  -4       80.44       81.38      5.05 o 
   3  -3  -4        8.31        5.53      1.54 o 
   4  -3  -4       24.54       24.19      2.64 o 
  -2  -2  -4       71.29       80.09      4.82 o 
  -1  -2  -4       25.72       32.97      2.07 o 
   0  -2  -4       16.85       17.97      0.98 o 
   1  -2  -4      157.90      144.81      4.52 o 
   3  -2  -4       87.49       86.92      5.32 o 
   4  -2  -4        4.76        6.52      1.45 o 
  -3  -1  -4       70.70       64.73      4.48 o 
  -2  -1  -4       63.64       62.44      2.66 o 
  -1  -1  -4      352.30      352.87     12.19 o 
   0  -1  -4      538.41      487.25     16.75 o 
   1  -1  -4       38.53       34.98      1.59 o 
   2  -1  -4      912.50      923.11     45.98 o 
   3  -1  -4      151.29      139.49      7.94 o 
   4  -1  -4       14.41       12.39      1.86 o 
  -3   0  -4       23.79       20.22      2.14 o 
  -2   0  -4       48.98       42.43      1.58 o 
  -1   0  -4       47.54       48.69      2.52 o 
   1   0  -4       73.21       77.90      4.69 o 
   2   0  -4       50.30       50.76      3.35 o 
   3   0  -4       15.34       13.46      1.26 o 
   4   0  -4        7.07        7.07      1.46 o 
  -3   1  -4        8.25        7.59      0.86 o 
  -2   1  -4       56.16       57.80      3.40 o 
  -1   1  -4      185.21      166.10      8.48 o 
   0   1  -4      281.74      259.38     22.44 o 
   1   1  -4       79.43       99.36      3.19 o 
   2   1  -4      108.97      114.10      5.91 o 
   3   1  -4      176.71      180.35      7.40 o 
   4   1  -4        1.69        3.73      1.43 o 
  -3   2  -4      183.27      186.53      9.97 o 
  -2   2  -4       24.71       24.77      1.85 o 
  -1   2  -4      389.39      324.48     16.41 o 
   0   2  -4      295.89      292.72     20.15 o 
   1   2  -4       40.22       48.00      1.79 o 
   2   2  -4       62.02       70.80      2.51 o 
   3   2  -4        3.16        4.18      1.03 o 
   4   2  -4       20.83       21.47      2.19 o 
  -3   3  -4      130.54      125.96      7.04 o 
  -2   3  -4        2.03        2.37      0.87 o 
  -1   3  -4      108.02       94.95      5.42 o 
   0   3  -4       98.62       96.26      3.85 o 
   1   3  -4       70.84       76.54      2.80 o 
   2   3  -4       58.40       68.31      3.50 o 
   3   3  -4       17.14       18.88      2.23 o 
   4   3  -4       47.55       48.86      3.13 o 
  -2   4  -4       60.88       60.15      3.83 o 
  -1   4  -4      204.38      188.05      7.34 o 
   0   4  -4      387.02      386.74     14.25 o 
   1   4  -4        2.23        3.27      1.02 o 
   2   4  -4      111.90      115.13      5.25 o 
   3   4  -4       17.57       18.34      2.13 o 
  -1   5  -4      151.09      144.44      8.11 o 
   0   5  -4      130.74      132.64      8.11 o 
   1   5  -4      256.23      269.14     10.50 o 
   2   5  -4       13.61       12.41      1.73 o 
   3   5  -4       20.26       18.10      2.27 o 
  -1   6  -4      141.31      132.29      8.26 o 
   0   6  -4       15.70       15.62      2.36 o 
   1   6  -4       24.13       19.86      2.44 o 
   2   6  -4        4.35        3.23      1.61 o 
  -2   7  -4       40.14       43.09      4.13 o 
  -1   7  -4       37.78       35.88      3.72 o 
   0   7  -4       20.81       22.77      2.95 o 
  -1   8  -4        5.69        5.89      2.37 o 
   1  -8  -3       10.12       12.59      2.24 o 
  -1  -7  -3       44.71       39.97      4.13 o 
   0  -7  -3       34.08       30.39      3.26 o 
   1  -7  -3       70.14       59.86      4.48 o 
   2  -7  -3        9.50       13.60      3.05 o 
   3  -7  -3       74.22       91.60      7.12 o 
  -1  -6  -3       11.97       13.09      2.38 o 
   0  -6  -3       26.47       18.10      2.51 o 
   1  -6  -3       62.67       54.85      4.01 o 
   2  -6  -3       28.86       30.82      3.76 o 
   3  -6  -3        9.54       16.15      2.85 o 
   4  -6  -3       27.24       36.68      4.06 o 
  -1  -5  -3       29.31       32.95      3.34 o 
   0  -5  -3      106.34      104.70      6.59 o 
   1  -5  -3       22.75       20.25      4.38 o 
   2  -5  -3       54.14       52.86      4.44 o 
   3  -5  -3       31.56       38.07      3.82 o 
   4  -5  -3       37.11       44.79      3.95 o 
  -1  -4  -3       99.20      102.01      6.36 o 
   0  -4  -3      171.42      180.02      6.98 o 
   1  -4  -3      116.04      126.86      4.69 o 
   2  -4  -3       15.62       18.74      2.44 o 
   3  -4  -3       36.23       37.32      3.35 o 
   4  -4  -3        1.35        3.35      1.43 o 
  -2  -3  -3      216.09      226.67     12.30 o 
  -1  -3  -3       88.06       99.93     10.98 o 
   0  -3  -3       60.95       60.63      2.61 o 
   1  -3  -3      332.58      314.93      9.54 o 
   2  -3  -3      126.93      106.90     12.35 o 
   3  -3  -3       16.39       17.94      2.02 o 
   4  -3  -3        6.75        6.06      1.47 o 
  -2  -2  -3       46.65       45.59      3.03 o 
  -1  -2  -3      104.38      109.95      6.11 o 
   0  -2  -3      132.77      125.21      4.75 o 
   1  -2  -3       56.41       56.18      1.92 o 
   2  -2  -3      141.24      140.67      5.40 o 
   3  -2  -3        1.86        3.02      1.18 o 
   4  -2  -3       22.04       17.83      2.11 o 
  -3  -1  -3        8.50        7.55      0.81 o 
  -2  -1  -3      201.59      202.16      7.44 o 
  -1  -1  -3      784.54      820.34     26.94 o 
   0  -1  -3      218.29      187.61      6.73 o 
   1  -1  -3      140.05      125.84      6.54 o 
   2  -1  -3     1108.48     1070.69     54.51 o 
   3  -1  -3       17.24       16.38      1.87 o 
   4  -1  -3       79.57       67.88      4.42 o 
  -3   0  -3       39.12       39.92      1.70 o 
  -2   0  -3        6.51        8.61      0.67 o 
  -1   0  -3      290.84      265.81      9.05 o 
   2   0  -3      154.44      156.93      6.60 o 
   3   0  -3       11.25       14.51      1.34 o 
   4   0  -3        0.03        0.77      0.81 o 
  -4   1  -3       43.30       40.06      3.37 o 
  -3   1  -3       23.81       31.78      1.68 o 
  -2   1  -3      112.39      120.55      6.63 o 
  -1   1  -3      134.27      110.93      5.75 o 
   0   1  -3      106.42       94.06      4.77 o 
   1   1  -3      210.35      222.15      6.62 o 
   2   1  -3      224.71      241.66      6.24 o 
   3   1  -3       40.82       36.25      2.22 o 
   4   1  -3       21.29       20.03      1.90 o 
  -4   2  -3       69.52       66.45      4.46 o 
  -3   2  -3       12.50       15.47      1.77 o 
  -2   2  -3      126.79      131.16      6.88 o 
  -1   2  -3      607.83      553.15     27.28 o 
   0   2  -3       26.86       24.27      1.27 o 
   1   2  -3       54.66       66.30      2.35 o 
   2   2  -3       12.29       15.55      1.11 o 
   3   2  -3      126.73      128.64      5.64 o 
   4   2  -3       68.35       71.13      7.00 o 
  -3   3  -3       18.32       17.41      1.90 o 
  -2   3  -3      266.21      272.55     13.04 o 
  -1   3  -3      235.52      215.50     10.95 o 
   0   3  -3      163.92      173.21      6.59 o 
   1   3  -3      148.22      175.65      5.58 o 
   2   3  -3       32.97       35.28      2.24 o 
   3   3  -3        4.91        7.00      1.34 o 
   4   3  -3       32.85       33.20      5.53 o 
  -2   4  -3       19.87       19.84      2.00 o 
  -1   4  -3      153.07      140.17      5.51 o 
   0   4  -3       42.53       43.83      1.60 o 
   1   4  -3      101.04      109.85      4.81 o 
   2   4  -3        4.63        5.42      1.13 o 
   3   4  -3       45.67       35.97      6.33 o 
  -1   5  -3       26.78       24.61      2.92 o 
   0   5  -3      431.78      430.27     16.30 o 
   1   5  -3        4.17        4.87      1.09 o 
   2   5  -3      148.84      146.40      6.43 o 
   3   5  -3       65.00       63.56      3.76 o 
  -1   6  -3       42.01       37.81      3.67 o 
   0   6  -3        0.42        0.64      1.43 o 
   1   6  -3        0.88        2.15      0.91 o 
   2   6  -3        8.80        9.58      1.72 o 
  -2   7  -3        8.65        9.27      2.50 o 
  -1   7  -3       33.91       32.62      3.63 o 
   0   7  -3       93.63       85.11      5.84 o 
  -2   8  -3        1.50        2.53      2.37 o 
  -1   8  -3       23.34       22.33      3.33 o 
   0   8  -3        7.95        7.39      2.21 o 
   1  -8  -2       20.37       19.27      2.58 o 
  -1  -7  -2        3.54        4.01      2.08 o 
   0  -7  -2       35.27       30.47      3.27 o 
   1  -7  -2       18.36       17.20      2.29 o 
   2  -7  -2       29.49       32.43      4.08 o 
   3  -7  -2       60.21       80.20      6.39 o 
  -1  -6  -2       31.50       34.67      3.60 o 
   2  -6  -2       57.48       70.92      5.47 o 
   3  -6  -2       36.03       37.25      3.94 o 
   4  -6  -2       12.97       17.41      2.95 o 
  -1  -5  -2      235.58      239.24     13.83 o 
   0  -5  -2       10.99       26.25      2.74 o 
   1  -5  -2       25.87       28.63      2.39 o 
   2  -5  -2       18.11       13.07      2.34 o 
   4  -5  -2        2.29        2.03      1.57 o 
  -1  -4  -2       19.64       19.64      1.82 o 
   0  -4  -2       19.41       25.87      1.63 o 
   1  -4  -2      135.66      123.12      5.87 o 
   2  -4  -2       99.12       96.70      6.12 o 
   3  -4  -2       18.78       23.14      2.73 o 
   4  -4  -2      121.65      136.90      8.04 o 
  -2  -3  -2      326.56      377.68     19.25 o 
  -1  -3  -2      182.23      218.22     10.90 o 
   0  -3  -2      274.73      295.84     10.83 o 
   1  -3  -2      108.62      110.74      4.61 o 
   2  -3  -2        3.09       12.97      1.12 o 
   3  -3  -2       20.59       20.70      2.17 o 
   4  -3  -2       11.54        9.77      1.57 o 
  -2  -2  -2      196.70      228.71     11.58 o 
  -1  -2  -2      106.73      122.29      6.43 o 
   0  -2  -2      111.99      115.04      4.31 o 
   1  -2  -2       37.40       27.11      2.18 o 
   2  -2  -2       30.20       33.51      1.70 o 
   3  -2  -2       69.57       67.65      4.07 o 
  -3  -1  -2       49.38       51.95      3.65 o 
  -2  -1  -2       19.95       20.84      1.26 o 
  -1  -1  -2       63.38       80.83      3.14 o 
   0  -1  -2      740.44      695.00     32.77 o 
   2  -1  -2      240.87      214.58      6.37 o 
   3  -1  -2       40.98       39.91      1.57 o 
   4  -1  -2        9.65       12.36      2.27 o 
  -4   0  -2       29.72       36.11      3.65 o 
  -3   0  -2       20.26       18.07      1.06 o 
  -2   0  -2      328.47      320.68      9.21 o 
  -1   0  -2      129.82      121.69      4.25 o 
   1   0  -2     1535.49     1705.33     83.77 o 
   2   0  -2      246.62      253.04     15.00 o 
   3   0  -2       60.31       56.64      2.71 o 
   4   0  -2       46.70       47.07      4.16 o 
  -4   1  -2       15.96       18.59      3.00 o 
  -3   1  -2       38.01       40.31      2.04 o 
  -2   1  -2       60.94       75.51      4.42 o 
  -1   1  -2      197.74      179.70      8.71 o 
   0   1  -2      233.21      220.37     10.99 o 
   1   1  -2       79.33       98.77      3.83 o 
   2   1  -2       56.99       58.50      1.80 o 
   3   1  -2       33.13       30.67      1.90 o 
   4   1  -2       21.76       25.53      3.72 o 
  -3   2  -2       85.91       90.67      3.74 o 
  -2   2  -2      158.77      170.81      8.54 o 
  -1   2  -2      166.48      140.65      7.10 o 
   0   2  -2      380.95      404.59     14.67 o 
   1   2  -2      105.10      132.11      4.19 o 
   2   2  -2      327.80      396.21     11.87 o 
   3   2  -2        0.79        1.04      0.74 o 
   4   2  -2       73.48       75.33      3.84 o 
  -2   3  -2      109.43      110.70      5.62 o 
  -1   3  -2      307.20      297.45     14.62 o 
   0   3  -2        7.47        6.97      0.75 o 
   1   3  -2       40.44       55.65      2.09 o 
   2   3  -2       19.35       18.52      2.08 o 
   3   3  -2       94.01      101.37      4.77 o 
   4   3  -2       34.36       32.98      2.51 o 
  -2   4  -2       35.23       35.86      2.65 o 
  -1   4  -2       38.50       36.58      1.94 o 
   0   4  -2      113.57      126.86      3.61 o 
   1   4  -2       44.92       48.76      3.08 o 
   2   4  -2       75.71       90.19      4.36 o 
   3   4  -2       27.65       25.63      4.49 o 
  -1   5  -2      482.62      498.26     26.22 o 
   0   5  -2       14.99       20.08      1.31 o 
   1   5  -2      163.27      180.36      7.26 o 
   2   5  -2       33.43       34.61      2.53 o 
   3   5  -2        9.85       13.00      1.96 o 
  -1   6  -2        6.64        6.02      1.98 o 
   0   6  -2      106.93      106.10      6.42 o 
   1   6  -2       41.43       42.39      2.72 o 
   2   6  -2        7.57        7.70      1.59 o 
  -2   7  -2       59.62       53.09      4.70 o 
  -1   7  -2       21.55       23.86      3.18 o 
   0   7  -2       24.62       25.04      2.91 o 
  -2   8  -2       46.67       50.53      4.82 o 
  -1   8  -2        7.55       11.99      2.59 o 
   0   8  -2       40.12       41.63      3.64 o 
   0  -8  -1       48.41       45.84      4.09 o 
   1  -8  -1       12.55       13.10      2.17 o 
  -1  -7  -1       30.27       26.53      3.47 o 
   0  -7  -1       10.54       10.85      2.12 o 
   1  -7  -1       26.04       26.48      2.65 o 
   2  -7  -1       62.50       62.46      5.33 o 
   3  -7  -1        4.83       10.25      2.63 o 
  -1  -6  -1       36.12       32.45      3.52 o 
   0  -6  -1       89.61       83.81      5.59 o 
   1  -6  -1       73.17       72.55      5.43 o 
   2  -6  -1       87.40       85.15      6.14 o 
   3  -6  -1      138.07      157.36      9.51 o 
   4  -6  -1       40.10       52.67      4.51 o 
  -1  -5  -1        8.21        8.43      1.78 o 
   0  -5  -1      125.26      123.77      7.68 o 
   1  -5  -1       35.93       33.96      2.11 o 
   2  -5  -1       27.28       27.58      3.31 o 
   3  -5  -1       15.78       16.72      1.34 o 
   4  -5  -1       13.06       15.76      2.46 o 
  -1  -4  -1       64.65       65.80      7.66 o 
   0  -4  -1       48.64       49.71      3.49 o 
   1  -4  -1       53.75       55.52      2.05 o 
   2  -4  -1       48.57       52.03      3.84 o 
   3  -4  -1      156.69      144.37     11.45 o 
   4  -4  -1       15.89       20.75      2.51 o 
  -1  -3  -1      209.65      266.70     13.17 o 
   0  -3  -1      663.29      724.15     27.93 o 
   1  -3  -1      115.58      106.16      4.38 o 
   2  -3  -1      117.71      100.53      3.24 o 
   3  -3  -1       12.50       15.44      1.09 o 
   4  -3  -1        6.88        8.42      1.46 o 
  -4  -2  -1       35.59       39.69      4.17 o 
  -2  -2  -1       26.08       27.81      2.21 o 
  -1  -2  -1      101.55      131.82      6.77 o 
   0  -2  -1      510.02      556.57     26.62 o 
   1  -2  -1       92.31       84.42      9.17 o 
   2  -2  -1       79.18       68.51      2.24 o 
   3  -2  -1        4.13        3.95      0.51 o 
   4  -2  -1       41.28       38.05      3.22 o 
  -4  -1  -1       37.62       42.85      4.16 o 
  -2  -1  -1      124.56      140.20      5.35 o 
  -1  -1  -1      209.69      244.13      8.57 o 
   0  -1  -1     1068.93     1154.19     54.49 o 
   1  -1  -1      168.79      162.81      8.24 o 
   2  -1  -1       92.06       84.59      4.50 o 
   3  -1  -1       38.79       39.71      1.92 o 
   4  -1  -1       54.51       47.49      4.05 o 
  -4   0  -1        4.00        6.35      2.04 o 
  -3   0  -1      131.34      123.14      3.99 o 
  -2   0  -1      284.77      284.25      8.08 o 
  -1   0  -1      391.24      424.42     19.62 o 
   1   0  -1     2502.47     2729.47    135.84 o 
   2   0  -1       66.11       64.87      4.20 o 
   3   0  -1      154.92      165.22      9.81 o 
   4   0  -1       45.22       47.29      4.04 o 
  -4   1  -1       24.77       31.21      3.20 o 
  -3   1  -1       25.85       25.95      1.14 o 
  -2   1  -1      107.79      104.06      5.42 o 
  -1   1  -1       56.27       53.21      3.12 o 
   0   1  -1      406.79      440.71     21.44 o 
   1   1  -1      197.47      225.86      5.85 o 
   2   1  -1       28.95       29.98      1.11 o 
   3   1  -1        4.37        4.58      0.89 o 
   4   1  -1       89.21       84.76      6.37 o 
  -3   2  -1       12.78       17.04      1.34 o 
  -2   2  -1      113.59      105.80      5.24 o 
  -1   2  -1      150.40      136.94      6.83 o 
   0   2  -1      422.98      475.11     23.01 o 
   1   2  -1      771.95     1082.09     53.57 o 
   2   2  -1       93.23      105.10      3.64 o 
   3   2  -1       16.92       16.89      1.66 o 
   4   2  -1       22.98       34.46      4.52 o 
  -2   3  -1      419.51      421.32     19.78 o 
  -1   3  -1       15.25       18.35      1.56 o 
   0   3  -1       40.03       43.37      1.69 o 
   1   3  -1       38.69       50.06      2.02 o 
   2   3  -1       93.14      112.34      4.90 o 
   3   3  -1      133.04      141.44      6.14 o 
   4   3  -1       13.06       15.47      3.34 o 
  -2   4  -1       28.77       26.43      2.25 o 
  -1   4  -1       51.26       51.58      2.43 o 
   0   4  -1      128.38      146.92      4.13 o 
   1   4  -1       87.04       99.71      3.51 o 
   2   4  -1        2.70        3.20      0.99 o 
   3   4  -1       36.78       37.56      2.58 o 
  -1   5  -1       37.32       33.54      3.33 o 
   0   5  -1      151.46      158.15      5.20 o 
   1   5  -1       25.67       26.34      2.80 o 
   2   5  -1       49.91       52.80      3.63 o 
   3   5  -1        9.14       10.50      3.12 o 
  -2   6  -1        1.46        4.24      1.90 o 
  -1   6  -1      253.75      262.34     13.72 o 
   0   6  -1       28.37       33.69      3.15 o 
   1   6  -1       79.99       83.06      4.08 o 
   2   6  -1       74.50       70.42      3.95 o 
  -2   7  -1        1.17        3.76      2.02 o 
   0   7  -1       13.01       14.43      2.28 o 
  -2   8  -1       12.05       15.16      3.14 o 
  -1   8  -1       62.76       67.17      5.25 o 
   0  -8   0        8.59       10.84      2.33 o 
   1  -8   0       21.77       20.70      2.53 o 
  -1  -7   0       19.89       24.70      3.22 o 
   0  -7   0       38.33       30.74      3.26 o 
   1  -7   0       36.31       30.60      2.77 o 
   2  -7   0       13.88       22.04      3.43 o 
   3  -7   0       37.96       41.45      2.56 o 
  -1  -6   0       59.10       62.57      4.75 o 
   0  -6   0       94.19       87.85      5.85 o 
   1  -6   0       50.96       53.22      3.92 o 
   2  -6   0      251.49      268.33     15.31 o 
   3  -6   0       83.19      101.25      4.40 o 
   4  -6   0       22.59       29.72      3.44 o 
  -3  -5   0       21.34       19.39      3.43 o 
  -1  -5   0      112.43      114.29      7.36 o 
   1  -5   0      116.15      108.79      4.69 o 
   2  -5   0       14.28       13.64      2.25 o 
   3  -5   0       17.67       17.14      3.50 o 
   4  -5   0       12.70       16.46      2.36 o 
  -1  -4   0       36.36       39.62      3.22 o 
   0  -4   0        1.06        4.35      0.76 o 
   1  -4   0       35.22       28.76      1.30 o 
   2  -4   0      107.15       98.84      6.99 o 
   3  -4   0        8.39       12.84      1.92 o 
   4  -4   0       20.29       20.95      2.44 o 
  -4  -3   0       32.30       30.07      3.97 o 
  -1  -3   0      227.67      327.89     31.86 o 
   0  -3   0      142.31      159.48      5.97 o 
   1  -3   0      333.86      306.15     11.44 o 
   2  -3   0       17.53       20.29      1.00 o 
   3  -3   0      204.76      188.37     14.44 o 
  -4  -2   0      163.00      160.03     10.81 o 
  -2  -2   0      145.44      167.64      8.76 o 
  -1  -2   0      155.11      255.07     12.21 o 
   0  -2   0      146.77      182.20     10.86 o 
   1  -2   0      100.83       88.70      4.72 o 
   2  -2   0        4.92        6.10      0.48 o 
   3  -2   0       48.15       36.57      2.28 o 
   4  -2   0        4.28        5.52      1.58 o 
  -4  -1   0       11.90       14.07      2.76 o 
  -2  -1   0      128.34      135.19      7.13 o 
  -1  -1   0       71.03       93.80      4.82 o 
   0  -1   0      400.21      475.56     23.76 o 
   1  -1   0      259.12      237.50      8.14 o 
   2  -1   0       75.87       77.77      2.96 o 
   3  -1   0      122.08      120.01      8.29 o 
   4  -1   0        0.87        1.70      1.15 o 
  -4   0   0       21.87       24.16      3.41 o 
  -3   0   0       22.48       26.34      1.39 o 
  -2   0   0       88.61       88.46      2.80 o 
  -1   0   0      772.83      886.47     28.81 o 
   1   0   0      762.45      801.23     44.52 o 
   2   0   0       92.07       90.34      5.38 o 
   3   0   0       22.54       24.80      1.59 o 
   4   0   0       21.15       18.91      1.57 o 
  -4   1   0        0.88        1.75      1.28 o 
  -3   1   0      125.05      119.67      4.88 o 
  -2   1   0       72.55       74.37      3.15 o 
  -1   1   0      267.22      253.54     11.86 o 
   0   1   0      407.89      516.39     23.78 o 
   1   1   0       73.04       89.81      2.47 o 
   2   1   0      127.76      131.60      4.21 o 
   3   1   0      100.69      110.17      7.06 o 
   4   1   0       11.91       13.12      2.46 o 
  -4   2   0        4.26        4.85      1.53 o 
  -3   2   0       46.31       39.91      4.62 o 
  -2   2   0        5.00        5.67      0.67 o 
  -1   2   0      103.10       91.00      4.74 o 
   0   2   0      147.70      186.12      8.19 o 
   1   2   0      151.41      235.63     17.60 o 
   2   2   0      146.86      161.22      5.21 o 
   3   2   0      118.52      122.36      5.25 o 
   4   2   0      161.82      165.09      6.98 o 
  -2   3   0       17.21       21.32      1.79 o 
  -1   3   0      331.69      346.57     15.87 o 
   0   3   0      140.33      158.74      5.30 o 
   1   3   0      233.73      337.23     10.00 o 
   2   3   0        2.24        4.07      0.86 o 
   3   3   0       76.50       80.54      3.98 o 
   4   3   0       33.65       34.36      2.50 o 
  -2   4   0      106.85      102.89      5.74 o 
  -1   4   0       34.19       29.24      1.71 o 
   0   4   0        0.68        2.56      0.43 o 
   1   4   0       36.87       45.09      1.95 o 
   2   4   0      239.69      249.57      9.97 o 
   3   4   0       23.38       26.44      2.19 o 
  -2   5   0       13.35       10.88      2.06 o 
  -1   5   0      116.26      118.09      6.99 o 
   0   5   0       36.87       38.77      1.84 o 
   1   5   0      111.37      122.90      6.41 o 
   2   5   0        0.28        0.79      0.83 o 
   3   5   0       21.66       22.23      2.67 o 
  -2   6   0      253.83      278.07     15.38 o 
  -1   6   0       48.05       50.84      4.26 o 
   0   6   0       98.11       93.13      5.81 o 
   1   6   0       59.69       59.50      3.30 o 
   2   6   0        6.91        6.64      2.06 o 
  -2   7   0       13.33       19.09      3.09 o 
  -1   7   0       35.92       30.26      3.32 o 
   0   7   0       37.92       35.67      3.10 o 
  -2   8   0       32.70       35.94      4.14 o 
  -1   8   0       21.62       26.38      3.39 o 
   0  -8   1       18.67       18.64      2.78 o 
  -1  -7   1       29.93       36.31      3.81 o 
   0  -7   1       14.32       18.90      2.52 o 
   1  -7   1       14.33       13.83      1.95 o 
   2  -7   1        0.82        4.46      2.04 o 
   3  -7   1       55.17       55.07      3.08 o 
  -2  -6   1       73.94       68.00      5.54 o 
  -1  -6   1       77.18       75.52      5.64 o 
   0  -6   1       29.03       31.82      3.08 o 
   1  -6   1      250.22      231.08      9.39 o 
   2  -6   1        1.18        4.73      1.75 o 
   3  -6   1       20.19       29.44      2.46 o 
   4  -6   1        7.45        5.50      1.93 o 
  -3  -5   1       10.11       10.28      2.56 o 
  -1  -5   1       27.44       24.96      2.95 o 
   0  -5   1      151.17      150.17      8.90 o 
   1  -5   1       39.70       32.61      1.96 o 
   2  -5   1      198.97      194.51      8.63 o 
   3  -5   1       45.77       47.57      2.45 o 
   4  -5   1       14.28       18.29      2.46 o 
  -3  -4   1       38.77       35.53      3.90 o 
  -1  -4   1       88.87       91.60      5.92 o 
   0  -4   1      127.47      150.71      8.00 o 
   1  -4   1       51.01       50.18      2.45 o 
   2  -4   1       27.98       23.47      1.17 o 
   3  -4   1       87.48       83.32      3.49 o 
   4  -4   1        2.87        1.99      1.23 o 
  -4  -3   1       12.24       12.55      3.04 o 
  -3  -3   1      130.14      137.51      9.24 o 
  -1  -3   1       42.09       55.56      7.98 o 
   0  -3   1       43.08       49.92      2.19 o 
   1  -3   1       17.26       17.31      2.26 o 
   2  -3   1      425.99      393.46     11.44 o 
   3  -3   1       47.50       45.98      2.53 o 
  -4  -2   1       23.13       27.24      3.60 o 
  -3  -2   1       16.95       17.20      2.89 o 
  -2  -2   1       96.25      114.31      6.16 o 
  -1  -2   1      763.66     1086.96     51.95 o 
   0  -2   1      413.41      475.90     18.34 o 
   1  -2   1      153.40      134.00      4.52 o 
   2  -2   1      112.37       97.97      3.12 o 
   3  -2   1       11.77       13.06      0.85 o 
  -4  -1   1       90.46       94.57      6.76 o 
  -3  -1   1        4.57        5.51      1.75 o 
  -2  -1   1       31.42       32.68      2.28 o 
  -1  -1   1      198.74      242.11     11.42 o 
   0  -1   1      396.81      450.65     21.45 o 
   1  -1   1       60.27       61.38      2.16 o 
   2  -1   1      104.34      100.04      3.08 o 
   3  -1   1       28.00       25.87      1.54 o 
   4  -1   1       25.38       26.77      1.92 o 
  -4   0   1       43.83       48.15      4.26 o 
  -3   0   1      151.21      166.90      6.51 o 
  -2   0   1       68.08       66.63      1.94 o 
  -1   0   1     2512.92     2617.66     96.25 o 
   0   0   1       56.30       49.38      2.34 o 
   1   0   1      392.60      387.91     21.33 o 
   2   0   1      280.14      278.96     15.36 o 
   3   0   1      128.02      129.07      5.04 o 
   4   0   1        3.39        3.78      0.93 o 
  -4   1   1       56.77       54.31      4.33 o 
  -3   1   1       39.87       40.80      1.69 o 
  -2   1   1       93.65       85.08      4.45 o 
  -1   1   1      161.32      169.48      8.28 o 
   0   1   1     1070.82     1134.89     54.64 o 
   1   1   1      211.58      248.62      6.27 o 
   2   1   1      129.24      149.21      7.00 o 
   3   1   1       10.66       12.40      2.10 o 
   4   1   1       37.88       39.82      2.47 o 
  -4   2   1       39.93       35.84      3.29 o 
  -3   2   1        4.61        3.90      1.15 o 
  -2   2   1       77.83       73.50      4.73 o 
  -1   2   1       93.03       97.24      4.68 o 
   0   2   1      504.28      552.98     19.35 o 
   1   2   1       98.95      125.74      3.44 o 
   2   2   1       25.97       28.06      1.85 o 
   3   2   1      203.34      208.25      8.34 o 
   4   2   1       33.89       34.34      2.85 o 
  -3   3   1       13.47       17.63      1.80 o 
  -2   3   1      117.51      112.25      5.78 o 
  -1   3   1      121.31      121.60      6.03 o 
   0   3   1      675.56      835.09     23.17 o 
   1   3   1      205.02      253.43      7.86 o 
   2   3   1        8.95       10.23      1.85 o 
   3   3   1       47.04       55.80      3.96 o 
  -2   4   1       46.17       45.73      3.30 o 
  -1   4   1       50.31       53.59      2.57 o 
   0   4   1       46.57       51.24      1.73 o 
   1   4   1       65.82       67.69      2.60 o 
   3   4   1       19.26       22.38      2.66 o 
  -2   5   1       27.01       32.79      3.21 o 
  -1   5   1       36.18       37.12      3.41 o 
   0   5   1      124.79      133.05      4.45 o 
   1   5   1        7.16        6.71      1.23 o 
   2   5   1       29.05       30.41      2.33 o 
   3   5   1        7.41       11.19      1.99 o 
  -2   6   1       84.55       91.14      6.14 o 
  -1   6   1       75.35       72.64      5.12 o 
   0   6   1       87.62       87.94      3.91 o 
   1   6   1       34.91       34.82      2.38 o 
   2   6   1       31.87       34.56      2.58 o 
  -2   7   1       64.78       69.92      5.35 o 
  -1   7   1       26.44       27.43      3.32 o 
   0   7   1       11.50       11.69      1.97 o 
   1   7   1       30.84       28.37      3.00 o 
  -2   8   1       15.36       16.45      3.28 o 
  -1   8   1       11.92       14.41      2.63 o 
   0  -8   2       38.44       40.20      3.86 o 
   2  -8   2       47.75       49.72      5.11 o 
  -1  -7   2        9.27       11.60      2.51 o 
   0  -7   2       24.35       21.86      2.84 o 
   2  -7   2       61.28       56.48      4.88 o 
   3  -7   2       23.03       27.09      2.41 o 
  -2  -6   2        7.45        7.29      2.05 o 
  -1  -6   2       43.06       42.17      2.67 o 
   0  -6   2      106.42       95.88      6.34 o 
   1  -6   2        5.60        6.36      1.76 o 
   2  -6   2       96.72       96.03      4.28 o 
   3  -6   2        2.47        3.06      2.23 o 
   4  -6   2       17.68       24.82      3.19 o 
  -3  -5   2        9.78       12.12      2.84 o 
  -2  -5   2       33.45       31.84      3.52 o 
  -1  -5   2      160.31      165.67      7.15 o 
   0  -5   2       16.78       21.39      1.64 o 
   1  -5   2      484.17      482.43     25.78 o 
   2  -5   2      165.59      158.90      6.23 o 
   3  -5   2       45.63       49.18      2.54 o 
   4  -5   2       13.75       12.07      2.12 o 
  -3  -4   2       25.96       28.16      3.95 o 
  -2  -4   2       77.87       94.93      6.53 o 
  -1  -4   2       45.65       43.42      2.51 o 
   0  -4   2      115.27      124.51      3.58 o 
   1  -4   2       38.26       35.68      1.95 o 
   2  -4   2       34.75       31.82      1.43 o 
   3  -4   2       20.35       25.37      1.60 o 
   4  -4   2       63.92       66.92      4.40 o 
  -4  -3   2       35.10       36.47      4.11 o 
  -3  -3   2       96.82      101.93      7.27 o 
  -2  -3   2       19.55       19.61      2.58 o 
  -1  -3   2       37.16       50.91      4.84 o 
   0  -3   2        8.21        9.93      1.23 o 
   1  -3   2      310.99      293.35     10.58 o 
   2  -3   2      104.96       98.16      3.19 o 
   3  -3   2       29.23       25.73      1.86 o 
  -4  -2   2       71.07       74.25      6.03 o 
  -3  -2   2        0.63        1.10      1.30 o 
  -2  -2   2      324.46      390.94     14.59 o 
  -1  -2   2      104.78      129.92      5.39 o 
   0  -2   2      388.35      422.03     20.08 o 
   1  -2   2      165.81      139.74      4.12 o 
   2  -2   2      162.12      165.11      4.30 o 
   3  -2   2       86.81       80.40      2.97 o 
  -4  -1   2       21.71       27.73      3.32 o 
  -3  -1   2       33.22       30.35      3.22 o 
  -2  -1   2       58.25       59.06      3.12 o 
  -1  -1   2       80.19       96.76      3.83 o 
   0  -1   2      236.62      228.52     11.00 o 
   1  -1   2      192.57      176.50      4.95 o 
   2  -1   2       64.90       83.77      3.22 o 
   3  -1   2       38.15       40.91      2.07 o 
   4  -1   2       16.09       16.38      1.54 o 
  -4   0   2       47.08       53.66      4.50 o 
  -3   0   2       61.44       63.93      4.53 o 
  -2   0   2      243.63      247.32      7.35 o 
  -1   0   2     1515.54     1591.36     98.26 o 
   0   0   2      292.26      253.80     17.91 o 
   1   0   2      130.92      119.36      4.41 o 
   2   0   2      326.09      329.08     11.57 o 
   3   0   2       19.11       16.29      1.36 o 
   4   0   2       30.00       33.49      2.15 o 
  -4   1   2        9.53       10.63      2.23 o 
  -3   1   2       41.32       42.41      2.02 o 
  -2   1   2      246.54      222.93      8.09 o 
  -1   1   2     6117.83     5856.50    297.37 o 
   0   1   2      734.28      683.10     23.06 o 
   1   1   2       67.38       84.00      2.28 o 
   2   1   2       19.95       20.43      1.99 o 
   3   1   2       49.22       52.83      4.06 o 
   4   1   2        7.41       11.88      1.49 o 
  -4   2   2       17.65       17.31      2.47 o 
  -3   2   2       67.68       65.39      4.36 o 
  -2   2   2       30.26       35.73      1.70 o 
  -1   2   2       36.41       29.60      1.35 o 
   0   2   2      108.60      115.96      6.52 o 
   1   2   2      105.72      118.98      3.82 o 
   2   2   2      196.31      220.76      6.91 o 
   3   2   2       76.75       71.60      3.49 o 
   4   2   2       12.75       13.56      1.67 o 
  -3   3   2       19.67       16.42      1.90 o 
  -2   3   2        3.98       15.37      1.02 o 
  -1   3   2      111.81      122.98      3.75 o 
   0   3   2      270.86      300.14      7.77 o 
   1   3   2      186.11      204.70      6.47 o 
   2   3   2      329.08      378.61     11.54 o 
   3   3   2      166.51      175.26      7.32 o 
  -2   4   2       99.25       99.50      5.84 o 
  -1   4   2      135.26      133.95      5.10 o 
   0   4   2       21.49       27.49      1.14 o 
   1   4   2       20.47       20.35      1.23 o 
   3   4   2        8.97       12.05      1.63 o 
  -2   5   2       17.75       21.63      2.69 o 
  -1   5   2       25.05       29.99      3.18 o 
   0   5   2       10.62       25.79      1.46 o 
   1   5   2      234.57      252.12      9.88 o 
   2   5   2       11.77       12.70      1.71 o 
  -2   6   2       59.09       68.49      5.27 o 
   0   6   2       74.71       71.55      3.38 o 
   1   6   2       30.31       34.95      2.44 o 
   2   6   2       17.22       15.36      2.25 o 
  -2   7   2       28.05       32.78      3.76 o 
  -1   7   2       19.78       17.45      2.69 o 
   0   7   2       36.46       32.31      2.73 o 
   1   7   2        4.07        4.83      1.27 o 
  -2   8   2       26.75       30.11      3.98 o 
  -1   8   2       20.71       20.16      2.91 o 
   0  -8   3        7.37        7.59      2.14 o 
   2  -8   3        1.75        1.59      1.08 o 
  -1  -7   3       20.18       18.69      2.95 o 
   0  -7   3       93.77       87.26      5.85 o 
   2  -7   3        9.00        8.80      3.62 o 
   3  -7   3       21.06       20.21      1.93 o 
  -2  -6   3        9.19        9.34      1.58 o 
  -1  -6   3        1.25        2.07      0.93 o 
   0  -6   3        0.75        4.00      1.49 o 
   1  -6   3       39.45       37.45      3.73 o 
   2  -6   3       78.62       73.05      3.54 o 
   3  -6   3       49.22       44.21      2.50 o 
  -3  -5   3       65.16       63.23      5.42 o 
  -2  -5   3      146.68      136.79      9.14 o 
  -1  -5   3        4.48        4.85      1.08 o 
   0  -5   3      431.54      432.51     16.27 o 
   1  -5   3       24.51       23.82      2.91 o 
   2  -5   3       16.48       19.98      3.13 o 
   3  -5   3       19.56       23.35      1.73 o 
   4  -5   3       62.91       66.76      3.20 o 
  -3  -4   3       47.30       44.03      4.07 o 
  -2  -4   3        4.30        6.17      1.77 o 
  -1  -4   3      103.23      109.12      4.76 o 
   0  -4   3       43.49       44.15      1.60 o 
   1  -4   3      153.51      141.18      5.49 o 
   2  -4   3       19.71       18.19      1.64 o 
   3  -4   3       49.62       45.23      2.30 o 
   4  -4   3        7.06        6.89      1.02 o 
  -4  -3   3       34.14       32.20      3.93 o 
  -3  -3   3        4.35        9.52      2.25 o 
  -2  -3   3       33.32       34.99      3.39 o 
  -1  -3   3      148.93      173.40      5.56 o 
   0  -3   3      163.76      175.60      5.41 o 
   1  -3   3      230.77      217.44      6.37 o 
   2  -3   3      263.03      254.24      7.55 o 
   3  -3   3       17.93       15.47      1.24 o 
  -4  -2   3       67.44       67.10      5.69 o 
  -3  -2   3      124.63      136.68      8.57 o 
  -2  -2   3       12.79       16.34      1.32 o 
  -1  -2   3       58.47       65.82      2.33 o 
   0  -2   3       25.31       23.21      1.92 o 
   1  -2   3      621.19      570.96     15.91 o 
   2  -2   3      129.16      133.54      3.50 o 
   3  -2   3       12.28       16.38      1.00 o 
   4  -2   3       68.59       64.26      4.17 o 
  -4  -1   3       21.74       24.06      3.46 o 
  -3  -1   3       41.93       40.65      3.60 o 
  -2  -1   3      223.47      234.80      9.05 o 
  -1  -1   3      207.55      214.32      8.08 o 
   0  -1   3      107.86       91.54      3.48 o 
   1  -1   3      137.05      116.99      2.65 o 
   2  -1   3      109.38      132.15      3.94 o 
   3  -1   3       25.33       29.19      1.76 o 
   4  -1   3       44.70       40.93      3.51 o 
  -4   0   3        0.06        2.40      1.57 o 
  -3   0   3       11.12       15.60      2.30 o 
  -2   0   3      149.91      150.57      4.79 o 
  -1   0   3      747.12      746.49     26.30 o 
   0   0   3       14.45       11.74      1.49 o 
   1   0   3      287.11      265.88      7.69 o 
   2   0   3        6.13        9.90      0.97 o 
   3   0   3       40.96       43.73      2.24 o 
   4   0   3        8.77        9.59      1.34 o 
  -4   1   3       78.40       77.03      5.36 o 
  -3   1   3       18.76       20.58      2.24 o 
  -2   1   3     1121.52     1082.91     38.13 o 
  -1   1   3      134.53      129.98      9.12 o 
   0   1   3      222.51      199.30      5.07 o 
   1   1   3      780.22      781.22     23.06 o 
   2   1   3      198.90      209.04      7.89 o 
   3   1   3        7.59        7.25      1.08 o 
   4   1   3       42.66       44.34      2.74 o 
  -4   2   3       22.03       22.41      2.45 o 
  -3   2   3        2.07        2.30      1.08 o 
  -2   2   3      137.49      143.59      5.46 o 
  -1   2   3       56.86       59.59      3.33 o 
   0   2   3      136.88      130.38      5.30 o 
   1   2   3      107.42      116.73      3.69 o 
   2   2   3       43.76       43.62      1.81 o 
   3   2   3       38.34       35.45      2.18 o 
   4   2   3        4.93        3.90      1.11 o 
  -3   3   3       16.37       14.58      1.81 o 
  -2   3   3      127.12      121.01      4.51 o 
  -1   3   3      329.26      326.79      9.62 o 
   0   3   3       62.24       62.60      2.07 o 
   1   3   3       90.00       93.51      3.25 o 
   2   3   3      218.42      236.43      7.39 o 
   3   3   3       79.94       83.43      4.87 o 
  -2   4   3       17.41       18.64      1.71 o 
  -1   4   3      121.22      137.13      4.30 o 
   0   4   3      168.55      184.31      4.47 o 
   1   4   3       94.98       96.01      3.48 o 
   2   4   3       29.51       16.68      2.16 o 
   3   4   3       14.21       17.05      1.93 o 
  -2   5   3       51.83       50.97      4.26 o 
  -1   5   3       22.07       20.33      3.13 o 
   0   5   3      108.00      107.61      3.22 o 
   1   5   3       31.53       34.85      2.44 o 
   2   5   3       45.17       49.71      3.00 o 
  -2   6   3       28.14       28.62      3.43 o 
  -1   6   3       63.57       63.18      4.49 o 
   0   6   3       24.57       25.24      1.66 o 
   1   6   3       12.86       13.30      1.65 o 
   2   6   3       11.52       11.16      1.77 o 
  -2   7   3       10.47       12.26      2.56 o 
  -1   7   3       69.97       72.17      4.95 o 
   1   7   3       42.99       40.91      2.81 o 
  -2   8   3        8.92       15.69      3.05 o 
  -1   8   3        9.87       11.99      2.42 o 
  -1  -7   4       49.26       17.49      2.62 o 
   0  -7   4       19.44       22.55      2.88 o 
   2  -7   4       40.14       39.52      4.11 o 
   3  -7   4        6.15        6.33      2.67 o 
  -2  -6   4        4.00        2.69      1.15 o 
  -1  -6   4       23.29       23.02      2.97 o 
   0  -6   4       14.74       17.13      2.22 o 
   1  -6   4      146.15      134.15      8.30 o 
   2  -6   4       48.42       49.45      3.81 o 
   3  -6   4        4.29        4.36      0.97 o 
  -3  -5   4       19.75       22.51      3.50 o 
  -2  -5   4       14.95       15.27      3.73 o 
  -1  -5   4      257.05      257.80     10.39 o 
   0  -5   4      125.56      138.69      8.03 o 
   1  -5   4      145.29      125.08      8.03 o 
   2  -5   4       36.08       37.80      2.16 o 
   3  -5   4       55.25       52.90      3.45 o 
   4  -5   4        9.25       10.72      2.47 o 
  -3  -4   4       17.23       18.72      3.11 o 
  -2  -4   4      112.07      116.35      7.59 o 
  -1  -4   4        1.74        2.72      0.88 o 
   0  -4   4      392.76      392.39     10.20 o 
   1  -4   4      205.66      196.45      5.87 o 
   2  -4   4       61.69       58.68      2.19 o 
   3  -4   4        3.08        2.44      0.93 o 
   4  -4   4       13.49       15.61      1.47 o 
  -4  -3   4       46.03       44.30      4.62 o 
  -3  -3   4       18.41       19.57      3.03 o 
  -2  -3   4       60.24       74.60      5.23 o 
  -1  -3   4       72.02       76.22      2.77 o 
   0  -3   4       97.22       93.62      2.73 o 
   1  -3   4      107.56      101.22      3.15 o 
   2  -3   4        2.71        4.06      0.54 o 
   3  -3   4      130.04      128.44      4.98 o 
  -4  -2   4       21.81       19.58      3.33 o 
  -3  -2   4        2.54        2.41      1.51 o 
  -2  -2   4       58.76       63.68      3.18 o 
  -1  -2   4       37.39       42.32      1.71 o 
   0  -2   4      303.90      308.38     18.52 o 
   1  -2   4      381.99      341.41      9.59 o 
   2  -2   4       24.19       25.94      1.17 o 
   3  -2   4      185.70      192.96      7.88 o 
   4  -2   4      162.07      157.98      8.48 o 
  -4  -1   4        1.62        2.53      1.57 o 
  -3  -1   4      177.06      185.12     10.97 o 
  -2  -1   4      108.24      113.87      4.70 o 
  -1  -1   4       83.50      102.41      3.98 o 
   0  -1   4      285.11      259.24      9.25 o 
   1  -1   4      184.97      175.47      3.91 o 
   2  -1   4       58.41       62.39      2.11 o 
   3  -1   4        7.39        8.22      1.05 o 
   4  -1   4       16.06       18.11      2.12 o 
  -4   0   4        6.75        6.50      1.88 o 
  -3   0   4       15.44       15.04      2.30 o 
  -2   0   4       51.21       50.71      1.93 o 
  -1   0   4       77.39       83.10      3.25 o 
   0   0   4      494.72      450.05     21.84 o 
   1   0   4       47.03       49.74      1.44 o 
   2   0   4       51.03       47.61      2.14 o 
   3   0   4       23.55       22.25      1.56 o 
   4   0   4       25.70       27.91      2.00 o 
  -4   1   4       15.05       15.18      2.44 o 
  -3   1   4      151.51      147.50      8.58 o 
  -2   1   4      898.13      896.77     32.14 o 
  -1   1   4       37.19       35.23      2.03 o 
   0   1   4      540.42      501.63     13.87 o 
   1   1   4      353.21      355.56     10.41 o 
   2   1   4       62.22       61.56      2.20 o 
   3   1   4       71.41       70.30      4.20 o 
   4   1   4       20.83       20.31      1.87 o 
  -4   2   4        5.38        3.41      1.43 o 
  -3   2   4       89.96       86.65      5.55 o 
  -2   2   4      633.14      644.75     23.05 o 
  -1   2   4      157.31      151.33      5.65 o 
   0   2   4       15.25       16.08      0.62 o 
   1   2   4       23.32       26.84      1.66 o 
   2   2   4       73.05       82.09      2.88 o 
   3   2   4        6.30        4.81      0.94 o 
   4   2   4        0.39        0.82      0.84 o 
  -3   3   4        7.60        6.55      1.31 o 
  -2   3   4       80.19       77.87      2.77 o 
  -1   3   4      119.07      114.05      5.05 o 
   0   3   4      104.05      102.22      2.89 o 
   1   3   4      161.12      165.17      5.35 o 
   2   3   4      171.60      184.84      5.92 o 
   3   3   4        4.12        3.07      0.94 o 
  -2   4   4       17.38       20.68      3.74 o 
  -1   4   4      205.17      209.14      6.43 o 
   0   4   4       76.97       72.62      2.22 o 
   1   4   4      360.95      383.51     11.66 o 
   2   4   4      107.18       70.95      4.81 o 
   3   4   4        7.19        7.55      1.33 o 
  -2   5   4       52.02       60.56      4.73 o 
  -1   5   4        6.61        8.33      1.34 o 
   0   5   4       55.52       56.34      2.28 o 
   1   5   4       10.26        9.27      1.27 o 
   2   5   4       30.65       33.05      2.53 o 
  -2   6   4       17.99       21.65      3.05 o 
  -1   6   4       25.24       23.02      2.87 o 
   0   6   4       81.49       74.75      5.04 o 
   1   6   4       10.03        8.57      1.44 o 
   2   6   4       24.71       23.97      2.20 o 
  -2   7   4       89.27      110.19      7.40 o 
  -1   7   4       41.72       42.03      3.73 o 
   1   7   4       13.06       10.35      1.62 o 
  -1  -7   5       25.48       29.64      3.26 o 
   0  -7   5       17.71       18.64      2.54 o 
   2  -7   5        6.57        6.06      1.22 o 
  -2  -6   5       35.58       28.92      3.84 o 
  -1  -6   5       59.79       56.95      4.33 o 
   0  -6   5       32.49       34.14      3.16 o 
   1  -6   5        5.63        6.00      1.97 o 
   2  -6   5       12.37       13.24      1.54 o 
   3  -6   5       28.98       30.42      3.01 o 
  -2  -5   5       11.49       13.09      3.20 o 
  -1  -5   5       30.28       30.21      2.14 o 
   0  -5   5      118.64      124.69      7.28 o 
   1  -5   5       95.29       98.53      4.23 o 
   2  -5   5       85.08       76.48      3.50 o 
   3  -5   5        4.21        3.01      0.98 o 
   4  -5   5        1.32        1.61      1.43 o 
  -3  -4   5      110.49      104.78      7.46 o 
  -2  -4   5       11.73       13.17      1.50 o 
  -1  -4   5      300.18      311.26     11.95 o 
   0  -4   5       63.27       61.31      2.06 o 
   1  -4   5        4.57        4.52      0.65 o 
   2  -4   5       38.30       35.99      1.57 o 
   3  -4   5      125.68      124.74      5.04 o 
   4  -4   5       12.83       14.00      1.46 o 
  -3  -3   5       13.23       12.86      2.59 o 
  -2  -3   5       18.85       22.75      2.49 o 
  -1  -3   5       68.34       63.79      2.49 o 
   0  -3   5       94.12       87.11      2.57 o 
   1  -3   5        3.65        4.43      0.49 o 
   2  -3   5      122.13      112.89      4.31 o 
   3  -3   5       40.40       39.12      4.38 o 
  -4  -2   5        1.28        3.45      1.79 o 
  -3  -2   5       36.55       35.32      3.65 o 
  -2  -2   5       70.12       75.03      3.56 o 
  -1  -2   5      187.35      190.06      6.01 o 
   0  -2   5      761.01      782.85     19.31 o 
   1  -2   5      312.79      318.05     10.06 o 
   2  -2   5       84.28       78.67      2.23 o 
   3  -2   5       42.91       41.48      2.21 o 
  -4  -1   5       72.14       69.13      5.47 o 
  -3  -1   5       11.63       13.02      2.26 o 
  -2  -1   5       15.89       16.22      1.26 o 
  -1  -1   5       61.99       64.04      2.97 o 
   0  -1   5      142.78      137.79      4.11 o 
   1  -1   5      128.08      110.96      2.52 o 
   2  -1   5       87.80       81.53      2.30 o 
   3  -1   5      105.17      107.89      5.27 o 
   4  -1   5       30.47       30.19      3.13 o 
  -4   0   5       16.21       18.13      2.81 o 
  -3   0   5       31.55       31.06      2.88 o 
  -2   0   5       10.91       10.18      0.99 o 
  -1   0   5      130.25      118.78      3.74 o 
   0   0   5        6.43        4.68      0.39 o 
   1   0   5      186.34      169.97      5.10 o 
   2   0   5       18.51       15.24      0.84 o 
   3   0   5       60.38       61.29      4.63 o 
   4   0   5       51.48       42.68      4.42 o 
  -4   1   5       38.02       37.29      3.54 o 
  -3   1   5      281.35      273.29     15.51 o 
  -2   1   5      273.13      261.28      9.69 o 
  -1   1   5      113.44       99.72      3.25 o 
   0   1   5      118.83      110.15      2.61 o 
   1   1   5       35.03       38.07      1.20 o 
   2   1   5       30.63       29.59      1.31 o 
   3   1   5       10.46       10.41      1.27 o 
   4   1   5       15.72       17.07      2.76 o 
  -4   2   5        7.59        6.27      1.66 o 
  -3   2   5      300.14      267.87     15.61 o 
  -2   2   5       98.46       89.68      3.05 o 
  -1   2   5       31.01       28.28      0.87 o 
   0   2   5      417.72      388.47      8.85 o 
   1   2   5      167.07      169.06      6.49 o 
   2   2   5       17.83       15.46      1.26 o 
   3   2   5       55.64       51.41      2.16 o 
  -4   3   5        4.41        6.34      1.66 o 
  -3   3   5       48.62       49.29      3.68 o 
  -2   3   5       25.64       23.26      1.29 o 
  -1   3   5       20.45       18.12      1.00 o 
   0   3   5      114.33      102.40      2.91 o 
   1   3   5      261.09      249.09      7.87 o 
   2   3   5        8.02        9.88      1.88 o 
   3   3   5       37.72       41.76      4.98 o 
  -2   4   5      187.38      196.45      7.89 o 
  -1   4   5        6.15        5.80      0.72 o 
   0   4   5      134.62      135.05      3.78 o 
   1   4   5      130.78      126.82      4.94 o 
   2   4   5       81.65       70.93      5.29 o 
   3   4   5        6.16        6.32      1.32 o 
  -2   5   5        1.87        3.24      1.61 o 
  -1   5   5       73.40       68.89      3.26 o 
   0   5   5      141.50      142.50      6.30 o 
   1   5   5        5.44        5.60      1.09 o 
   2   5   5        4.82        5.53      1.26 o 
  -2   6   5       14.01       17.97      2.77 o 
  -1   6   5       70.21       68.17      4.60 o 
   0   6   5        1.24        1.78      1.03 o 
   1   6   5       30.89       29.33      2.26 o 
  -3   7   5       29.89       36.60      4.26 o 
  -2   7   5       13.64       16.16      2.88 o 
  -1   7   5       18.04       19.82      1.86 o 
  -1  -7   6       10.30        7.46      2.11 o 
   0  -7   6       40.09       42.65      3.59 o 
   1  -7   6       29.18       25.54      2.70 o 
   2  -7   6       46.41       48.42      2.90 o 
  -2  -6   6       25.61       27.87      2.37 o 
  -1  -6   6       23.21        6.87      1.62 o 
   0  -6   6       26.71       24.93      2.75 o 
   1  -6   6       52.07       47.00      2.71 o 
   2  -6   6       18.41       17.10      3.19 o 
   3  -6   6       18.80       12.41      1.78 o 
  -2  -5   6       31.14       26.46      4.73 o 
  -1  -5   6       18.07       15.48      2.75 o 
   0  -5   6      140.85      145.42      8.13 o 
   1  -5   6       72.25       69.92      3.28 o 
   2  -5   6        5.39        8.74      1.18 o 
   3  -5   6        8.63       13.20      1.47 o 
  -3  -4   6        0.04        1.05      1.40 o 
  -2  -4   6      247.48      249.85     10.11 o 
  -1  -4   6      293.27      295.42     11.75 o 
   0  -4   6      144.75      143.44      3.98 o 
   1  -4   6       87.32       89.48      3.04 o 
   2  -4   6      105.86       93.72      3.19 o 
   3  -4   6       15.27       15.13      1.41 o 
   4  -4   6       21.64       22.82      1.86 o 
  -3  -3   6       30.87       30.43      3.39 o 
  -2  -3   6       16.05       18.07      1.73 o 
  -1  -3   6       96.77       94.47      3.38 o 
   0  -3   6       82.31       71.33      1.95 o 
   1  -3   6       99.46       88.99      2.47 o 
   2  -3   6       30.51       28.42      1.45 o 
   3  -3   6       13.98       15.99      1.42 o 
  -4  -2   6        1.45        0.45      1.49 o 
  -3  -2   6       27.20       23.94      2.84 o 
  -2  -2   6       53.25       51.04      2.64 o 
  -1  -2   6      186.97      186.01      7.78 o 
   0  -2   6      125.11      125.74      2.78 o 
   1  -2   6       37.91       35.56      1.20 o 
   2  -2   6      149.34      146.73      3.88 o 
   3  -2   6      261.09      263.96     12.54 o 
  -4  -1   6       23.63       20.30      3.20 o 
  -3  -1   6       28.46       29.60      3.03 o 
  -2  -1   6       75.11       75.12      2.77 o 
  -1  -1   6       37.98       34.81      1.50 o 
   0  -1   6      257.47      245.84      5.62 o 
   1  -1   6       49.20       50.37      1.79 o 
   2  -1   6      271.56      258.70      8.30 o 
   3  -1   6      153.70      155.56     11.42 o 
   4  -1   6        9.10        9.25      1.51 o 
  -4   0   6       54.22       54.45      4.48 o 
  -3   0   6       39.47       37.51      3.38 o 
  -2   0   6       15.39       13.00      0.78 o 
  -1   0   6       67.96       60.33      1.82 o 
   0   0   6      292.54      266.31     10.61 o 
   1   0   6       12.17       12.22      0.75 o 
   2   0   6       23.22       22.18      1.09 o 
   3   0   6       59.89       60.10      2.92 o 
   4   0   6        5.36        4.68      1.10 o 
  -4   1   6       13.59       14.18      2.49 o 
  -3   1   6       24.41       23.54      2.59 o 
  -2   1   6        4.97        3.63      0.46 o 
  -1   1   6      190.62      178.06      5.72 o 
   0   1   6      166.32      174.33      4.12 o 
   2   1   6       33.70       32.11      1.43 o 
   3   1   6       25.02       25.64      1.39 o 
   4   1   6       10.76        8.97      1.44 o 
  -4   2   6       35.79       33.93      3.38 o 
  -3   2   6      383.74      359.32     20.34 o 
  -2   2   6        3.79        5.68      0.67 o 
  -1   2   6      355.41      313.29      6.97 o 
   0   2   6      192.47      186.14      4.39 o 
   1   2   6       51.43       46.89      1.53 o 
   2   2   6      119.47      109.82      3.68 o 
   3   2   6        8.57        6.69      0.84 o 
  -4   3   6       30.11       31.96      3.22 o 
  -3   3   6       39.24       36.38      3.09 o 
  -2   3   6       14.20       15.28      1.25 o 
  -1   3   6       27.13       26.60      1.07 o 
   0   3   6      109.54      105.10      3.05 o 
   1   3   6       32.16       29.57      1.40 o 
   2   3   6       28.68       32.99      2.04 o 
   3   3   6        3.51        3.37      0.77 o 
  -3   4   6       60.75       53.98      4.06 o 
  -2   4   6       29.84       32.41      2.09 o 
  -1   4   6       81.39       79.25      2.88 o 
   0   4   6       74.95       73.65      2.30 o 
   1   4   6      150.68      146.70      8.97 o 
   2   4   6        2.37        0.65      1.41 o 
  -2   5   6       76.20       78.37      9.28 o 
  -1   5   6       41.22       44.01      2.74 o 
   0   5   6      131.50      126.01      5.40 o 
   1   5   6       37.99       36.48      4.85 o 
   2   5   6        3.37        2.01      1.01 o 
  -3   6   6       10.85       17.40      2.87 o 
  -2   6   6        7.24        9.62      2.18 o 
  -1   6   6       56.34       52.66      2.79 o 
   0   6   6       16.72       19.49      2.67 o 
   1   6   6       96.24       89.08      4.46 o 
  -2   7   6       28.98       26.36      3.27 o 
  -1   7   6        4.87        6.44      1.68 o 
   0   7   6        4.74        3.77      1.55 o 
   0  -7   7       99.53      101.94      6.27 o 
   1  -7   7       56.74       62.51      4.51 o 
   2  -7   7       33.52       36.69      2.53 o 
  -1  -6   7        3.15        0.76      1.61 o 
   0  -6   7       43.42       41.22      3.64 o 
   1  -6   7       20.46       20.77      1.82 o 
   2  -6   7       24.94       19.69      2.73 o 
   3  -6   7       14.65       13.90      1.68 o 
  -2  -5   7       21.23       19.65      2.00 o 
  -1  -5   7       19.11       15.75      2.31 o 
   0  -5   7       11.57       14.24      1.98 o 
   1  -5   7        0.66        0.26      0.56 o 
   2  -5   7       46.24       46.11      2.56 o 
   3  -5   7       36.23       29.39      2.89 o 
  -3  -4   7       26.39       16.74      3.02 o 
  -2  -4   7      116.26      118.27      7.31 o 
  -1  -4   7      126.77      127.21      5.54 o 
   0  -4   7      163.00      169.37      4.09 o 
   1  -4   7       85.41       80.36      2.79 o 
   2  -4   7       10.23        5.76      2.03 o 
   3  -4   7        4.81        7.80      1.15 o 
  -3  -3   7       23.83       18.65      3.01 o 
  -2  -3   7       73.34       72.53      3.55 o 
  -1  -3   7       42.63       38.31      1.83 o 
   0  -3   7        6.26        6.89      0.57 o 
   1  -3   7       23.96       22.29      0.87 o 
   2  -3   7      123.80      123.89      4.04 o 
   3  -3   7        7.26        6.39      1.04 o 
  -4  -2   7        4.86        2.96      1.76 o 
  -3  -2   7        3.97        6.40      1.78 o 
  -2  -2   7       49.98       52.74      2.82 o 
  -1  -2   7       43.03       40.51      1.46 o 
   0  -2   7       64.74       65.35      1.79 o 
   1  -2   7      144.12      127.87      3.41 o 
   2  -2   7      234.41      225.98      6.91 o 
   3  -2   7        1.24        2.29      0.67 o 
  -4  -1   7       24.55       16.89      2.95 o 
  -3  -1   7       36.05       34.64      3.26 o 
  -2  -1   7       66.43       65.77      3.09 o 
  -1  -1   7      601.37      582.11     14.67 o 
   0  -1   7      156.81      161.92      3.78 o 
   1  -1   7       98.11       91.00      7.39 o 
   2  -1   7        9.81        8.48      0.69 o 
   3  -1   7        8.11        7.39      0.81 o 
   4  -1   7       17.98       18.62      2.54 o 
  -4   0   7        7.25        6.75      2.00 o 
  -3   0   7        0.20        1.49      1.30 o 
  -2   0   7       24.44       23.47      1.09 o 
  -1   0   7        7.77        6.70      0.54 o 
   0   0   7       23.18       20.40      1.05 o 
   1   0   7      183.73      168.92     13.48 o 
   2   0   7      172.26      153.38      4.79 o 
   3   0   7       10.85       10.80      1.13 o 
   4   0   7        0.67        0.39      0.86 o 
  -4   1   7        2.21        2.49      1.58 o 
  -3   1   7        5.36       10.37      1.92 o 
  -2   1   7       65.05       61.06      1.98 o 
  -1   1   7       39.49       39.83      1.59 o 
   0   1   7       70.28       69.07      1.75 o 
   1   1   7       72.33       68.81      2.97 o 
   2   1   7       53.15       46.92      1.95 o 
   3   1   7       78.79       65.97      3.93 o 
  -4   2   7      261.61      236.83     14.20 o 
  -3   2   7       55.19       48.02      3.94 o 
  -2   2   7       81.62       79.71      2.86 o 
  -1   2   7       24.76       23.93      0.93 o 
   0   2   7       32.01       29.62      0.96 o 
   1   2   7       24.07       23.07      1.20 o 
   2   2   7        4.36        3.55      0.64 o 
   3   2   7       20.98       19.98      1.29 o 
  -4   3   7       59.61       50.55      4.32 o 
  -3   3   7       25.05       21.99      2.51 o 
  -2   3   7       30.44       28.55      1.32 o 
  -1   3   7       93.21       89.29      2.84 o 
   0   3   7       38.42       38.61      1.62 o 
   1   3   7       48.90       43.03      3.46 o 
   2   3   7       24.44       20.85      1.90 o 
   3   3   7        9.52        9.65      1.09 o 
  -3   4   7       16.33       16.58      2.10 o 
  -2   4   7       22.08       22.61      1.50 o 
  -1   4   7       82.67       81.67      2.93 o 
   0   4   7      328.19      319.18     10.83 o 
   1   4   7        5.38        4.77      0.97 o 
   2   4   7       61.32       56.99      4.66 o 
  -2   5   7        4.49        4.30      0.95 o 
  -1   5   7       85.28       87.99      6.82 o 
   0   5   7       59.86       55.46      3.06 o 
   1   5   7       36.08       33.48      3.73 o 
   2   5   7       10.91        9.01      2.31 o 
  -3   6   7        2.60        4.85      2.10 o 
  -2   6   7       53.69       55.05      3.17 o 
  -1   6   7       83.42       81.16      4.60 o 
   0   6   7       21.08       20.93      2.93 o 
   1   6   7        2.21        2.44      1.26 o 
  -2   7   7       14.94       17.78      2.03 o 
  -1   7   7        6.74        7.75      1.81 o 
   0   7   7        8.17        5.38      1.80 o 
   0  -7   8       12.39       12.21      2.24 o 
   1  -7   8       21.02       23.04      2.63 o 
  -1  -6   8       64.20       66.22      5.03 o 
   0  -6   8       17.45       17.23      1.68 o 
   1  -6   8       55.90       59.57      3.22 o 
   2  -6   8       26.86       27.40      2.07 o 
  -2  -5   8        7.23        6.66      3.03 o 
  -1  -5   8       65.62       55.21      3.08 o 
   0  -5   8       25.38       27.82      1.85 o 
   1  -5   8       30.63       28.47      3.18 o 
   2  -5   8       22.60       19.19      1.66 o 
   3  -5   8       27.80       26.65      1.98 o 
  -3  -4   8       68.66       59.31      5.39 o 
  -2  -4   8        5.16        3.84      1.16 o 
  -1  -4   8       61.32       57.53      4.24 o 
   0  -4   8       38.77       40.47      1.56 o 
   1  -4   8       43.47       47.30      2.42 o 
   2  -4   8       17.77        8.17      1.56 o 
   3  -4   8       15.86       17.39      1.68 o 
  -3  -3   8      101.40       92.50      7.03 o 
  -2  -3   8      238.67      232.31      9.47 o 
  -1  -3   8      102.50      102.22      3.55 o 
   0  -3   8       68.45       69.37      1.95 o 
   1  -3   8      127.10      125.75      3.51 o 
   2  -3   8        5.45        4.12      0.70 o 
   3  -3   8       44.70       49.13      2.07 o 
  -3  -2   8       14.79       13.56      2.55 o 
  -2  -2   8        9.76        8.25      1.20 o 
  -1  -2   8       26.34       22.21      1.04 o 
   0  -2   8       95.40       85.14      2.24 o 
   1  -2   8      171.16      158.46      4.90 o 
   2  -2   8       18.48       19.81      1.16 o 
   3  -2   8       20.26       23.94      1.65 o 
  -4  -1   8        6.03        3.09      1.68 o 
  -3  -1   8       22.53       22.64      2.84 o 
  -2  -1   8      172.51      167.20     11.77 o 
  -1  -1   8       45.32       46.25      1.54 o 
   0  -1   8       88.35       82.44      2.13 o 
   1  -1   8      163.47      162.85      5.12 o 
   2  -1   8      312.70      311.37     10.31 o 
   3  -1   8       11.78       12.55      1.11 o 
  -4   0   8       13.03        9.83      2.39 o 
  -3   0   8       36.95       32.46      3.35 o 
  -2   0   8        6.07        7.23      0.70 o 
  -1   0   8       41.33       38.23      1.16 o 
   0   0   8       79.83       76.63      2.30 o 
   1   0   8      141.81      128.80      5.19 o 
   2   0   8       71.23       70.30      2.69 o 
   3   0   8        8.31        7.27      0.90 o 
  -4   1   8        6.51        8.36      2.16 o 
  -3   1   8       13.91       15.01      2.43 o 
  -2   1   8        0.54        0.02      0.35 o 
  -1   1   8      106.84      100.56      3.29 o 
   0   1   8       33.76       33.78      1.42 o 
   1   1   8       16.55       16.76      1.03 o 
   2   1   8       95.88       82.61      2.92 o 
   3   1   8       22.35       23.03      1.37 o 
  -4   2   8        8.92        7.96      2.13 o 
  -3   2   8       20.45       21.58      2.67 o 
  -2   2   8       64.46       66.30      2.57 o 
  -1   2   8      145.72      141.73      3.66 o 
   0   2   8        3.13        2.98      0.41 o 
   1   2   8       25.98       25.18      1.32 o 
   2   2   8       36.53       38.75      1.76 o 
   3   2   8        4.49        4.32      0.81 o 
  -4   3   8      115.61      100.28      6.91 o 
  -3   3   8        2.03        1.89      1.25 o 
  -2   3   8      103.22       99.18      4.42 o 
  -1   3   8       54.45       56.52      1.77 o 
   0   3   8       38.95       34.64      1.77 o 
   1   3   8       75.97       68.08      2.56 o 
   2   3   8       12.02       10.62      1.29 o 
  -3   4   8        5.11        5.60      1.56 o 
  -2   4   8       17.89       20.19      2.06 o 
  -1   4   8      137.56      139.13      4.65 o 
   0   4   8        5.76        5.75      1.02 o 
   1   4   8       45.76       43.34      4.77 o 
   2   4   8       28.06       28.68      1.67 o 
  -3   5   8        7.13        9.15      2.14 o 
  -2   5   8       22.45       21.65      2.36 o 
  -1   5   8       51.76       51.11      2.68 o 
   0   5   8       54.85       54.03      3.31 o 
   1   5   8        9.47        8.71      1.37 o 
  -3   6   8       15.61       15.61      2.86 o 
  -2   6   8       30.19       15.31      2.24 o 
  -1   6   8       10.97       11.71      2.64 o 
   0   6   8        6.97        6.10      1.68 o 
   1   6   8        9.12        7.54      1.50 o 
  -1   7   8       10.97       11.33      1.96 o 
  -1  -6   9       34.02       34.73      3.52 o 
   0  -6   9       62.45       67.81      6.44 o 
   1  -6   9       32.54       36.27      3.26 o 
   2  -6   9       32.30       41.67      4.02 o 
  -2  -5   9        5.23        4.71      1.35 o 
  -1  -5   9       38.34       38.54      2.49 o 
   0  -5   9       46.12       49.03      2.52 o 
   1  -5   9       19.83       21.64      2.96 o 
   2  -5   9       18.31       17.53      2.07 o 
   3  -5   9       27.37       31.18      2.20 o 
  -2  -4   9       40.46       41.29      5.05 o 
  -1  -4   9       13.39       12.88      1.38 o 
   0  -4   9       23.07       21.41      1.17 o 
   1  -4   9       32.20       28.94      2.17 o 
   2  -4   9       55.36       49.48      2.62 o 
   3  -4   9       29.23       29.19      2.49 o 
  -3  -3   9      129.33      123.84      8.82 o 
  -2  -3   9       70.72       70.19      3.64 o 
  -1  -3   9      147.25      146.36      4.80 o 
   0  -3   9       67.48       69.84      2.00 o 
   1  -3   9       22.04       19.19      1.03 o 
   2  -3   9       29.33       34.76      2.09 o 
   3  -3   9        2.94        2.77      0.74 o 
  -3  -2   9        4.16        3.44      1.66 o 
  -2  -2   9       11.28        8.45      1.27 o 
  -1  -2   9       23.49       23.56      1.81 o 
   0  -2   9       65.49       64.97      1.82 o 
   1  -2   9       26.43       27.22      1.33 o 
   2  -2   9        3.54        4.15      0.94 o 
   3  -2   9        6.74        9.01      1.64 o 
  -4  -1   9        1.95        2.40      1.85 o 
  -3  -1   9       39.30       31.50      3.44 o 
  -2  -1   9       16.83       17.22      1.65 o 
  -1  -1   9       61.54       58.64      2.52 o 
   0  -1   9       99.06       95.67      2.45 o 
   1  -1   9      388.89      391.31     11.66 o 
   2  -1   9       24.22       27.41      1.77 o 
   3  -1   9       34.50       39.78      3.83 o 
  -4   0   9       17.03       14.77      2.90 o 
  -3   0   9        6.76        4.44      1.69 o 
  -2   0   9      204.15      196.22      7.62 o 
  -1   0   9       80.68       78.55      2.27 o 
   0   0   9       26.42       24.70      1.14 o 
   1   0   9        0.84        1.03      0.51 o 
   2   0   9        7.79        6.37      0.82 o 
   3   0   9       26.14       27.55      1.54 o 
  -4   1   9        2.68        3.02      1.78 o 
  -3   1   9        4.42        4.08      1.66 o 
  -2   1   9       17.89       18.50      2.12 o 
  -1   1   9        4.22        3.01      0.51 o 
   0   1   9       98.88       98.46      3.30 o 
   1   1   9      201.24      177.92      5.68 o 
   2   1   9       13.62       11.89      1.06 o 
   3   1   9        1.84        2.31      0.71 o 
  -4   2   9       12.75        9.78      2.31 o 
  -3   2   9       16.83       15.53      2.42 o 
  -2   2   9       60.21       60.31      2.39 o 
  -1   2   9        8.14        8.86      0.83 o 
   0   2   9       65.73       63.57      2.83 o 
   1   2   9       55.56       52.35      2.11 o 
   2   2   9       47.12       36.36      1.74 o 
   3   2   9       14.87       12.52      1.20 o 
  -4   3   9        7.20        4.50      1.73 o 
  -3   3   9       21.45       20.92      2.75 o 
  -2   3   9       12.28       13.71      1.45 o 
  -1   3   9       18.44       18.08      1.53 o 
   0   3   9       13.89       13.22      1.01 o 
   1   3   9        6.27        5.44      0.80 o 
   2   3   9       11.06       12.11      1.13 o 
  -3   4   9       20.16       22.76      2.91 o 
  -2   4   9       47.60       54.43      2.97 o 
  -1   4   9        5.89        5.19      1.05 o 
   0   4   9       54.82       54.66      2.26 o 
   1   4   9       20.36       17.78      1.50 o 
   2   4   9        7.66        3.74      1.27 o 
  -3   5   9       21.00       30.63      3.24 o 
  -2   5   9       72.20       72.96      3.89 o 
  -1   5   9      174.43      180.70     10.94 o 
   0   5   9       13.95       16.96      2.72 o 
   1   5   9       36.76       33.22      1.91 o 
  -2   6   9       34.34       36.37      3.52 o 
  -1   6   9       14.33       13.49      2.83 o 
   0   6   9       12.78       10.30      2.11 o 
   0  -6  10        9.79       10.17      1.94 o 
   1  -6  10       10.41        6.24      1.52 o 
  -2  -5  10       32.21       29.24      2.58 o 
  -1  -5  10       22.01       19.04      2.03 o 
   0  -5  10       32.25       35.71      2.88 o 
   1  -5  10       39.52       41.70      2.48 o 
   2  -5  10       32.73       30.98      2.20 o 
  -2  -4  10       77.11       77.87     14.51 o 
  -1  -4  10       29.16       29.33      1.72 o 
   0  -4  10       13.22       12.18      1.06 o 
   1  -4  10       25.14       27.92      1.90 o 
   2  -4  10       17.22       18.97      1.62 o 
   3  -4  10       27.14       32.92      2.25 o 
  -3  -3  10        0.36        1.25      1.67 o 
  -2  -3  10       16.88       14.63      2.85 o 
  -1  -3  10       11.29        9.99      0.97 o 
   0  -3  10       75.00       75.52      2.19 o 
   1  -3  10       50.03       53.28      1.88 o 
   2  -3  10       16.38       11.53      2.61 o 
   3  -3  10       31.48       36.25      1.83 o 
  -3  -2  10       93.16       81.47      6.40 o 
  -2  -2  10       40.75       41.11      2.76 o 
  -1  -2  10       26.11       25.15      1.16 o 
   0  -2  10       66.65       66.91      2.48 o 
   1  -2  10        3.33        4.07      0.65 o 
   2  -2  10       29.51       29.11      2.29 o 
   3  -2  10        7.51        7.54      1.70 o 
  -3  -1  10       12.62       10.01      2.29 o 
  -2  -1  10       59.33       59.12      6.78 o 
  -1  -1  10       42.38       40.97      1.86 o 
   0  -1  10      190.75      200.11      6.23 o 
   1  -1  10       34.47       31.50      1.54 o 
   2  -1  10       34.33       42.67      2.39 o 
   3  -1  10       21.34       24.39      1.85 o 
  -3   0  10       82.50       67.04      5.43 o 
  -2   0  10        7.87        6.54      1.13 o 
  -1   0  10       38.35       33.46      2.19 o 
   0   0  10      165.09      180.05      7.23 o 
   1   0  10      206.12      202.08      6.41 o 
   2   0  10       10.67       12.89      1.11 o 
   3   0  10       12.35       13.68      1.25 o 
  -4   1  10        7.86       10.20      2.53 o 
  -3   1  10       12.09       10.88      2.24 o 
  -2   1  10        9.52       11.70      1.39 o 
  -1   1  10       45.36       42.06      5.88 o 
   0   1  10       41.79       45.04      1.88 o 
   1   1  10        3.30        6.96      0.82 o 
   2   1  10       15.49       15.36      1.16 o 
   3   1  10       26.15       26.81      1.59 o 
  -4   2  10        3.68        3.17      1.69 o 
  -3   2  10       12.82       11.47      1.51 o 
  -2   2  10       15.83       17.82      1.59 o 
  -1   2  10       34.27       30.21      2.02 o 
   0   2  10        8.39        9.01      1.32 o 
   1   2  10       62.83       53.96      2.25 o 
   2   2  10       40.40       36.27      1.79 o 
  -3   3  10       42.10       41.03      5.26 o 
  -2   3  10       63.17       66.63      3.42 o 
  -1   3  10        8.49        8.98      1.18 o 
   0   3  10       34.59       31.10      2.05 o 
   1   3  10       22.20       23.00      2.03 o 
   2   3  10        6.39        2.98      1.27 o 
  -3   4  10       16.85       17.06      4.65 o 
  -2   4  10        1.57        0.69      0.87 o 
  -1   4  10       32.13       31.74      2.08 o 
   0   4  10       11.35        9.35      0.98 o 
   1   4  10       12.38       10.39      1.12 o 
  -3   5  10       10.44       12.59      3.47 o 
  -2   5  10       79.66       83.55      6.51 o 
  -1   5  10       11.50       11.18      1.85 o 
   0   5  10       26.47       19.20      2.57 o 
   1   5  10       46.79       49.78      2.39 o 
  -2   6  10       24.82       30.70      3.19 o 
  -1   6  10        8.41        9.86      1.38 o 
  -1  -5  11       27.01       30.14      3.67 o 
   0  -5  11       35.47       34.75      3.08 o 
   1  -5  11       32.81       38.19      2.42 o 
   2  -5  11        4.61        2.47      1.70 o 
  -2  -4  11       13.91       13.43      5.02 o 
  -1  -4  11       29.54       26.59      1.88 o 
   0  -4  11       25.21       28.79      2.50 o 
   1  -4  11        8.49        8.68      1.30 o 
   2  -4  11       38.60       50.22      3.68 o 
  -2  -3  11       20.66       12.84      2.48 o 
  -1  -3  11       38.05       40.03      2.38 o 
   0  -3  11       16.93       15.15      1.04 o 
   1  -3  11       36.78       34.29      1.74 o 
   2  -3  11       49.74       46.06      3.65 o 
  -3  -2  11       28.34       28.44      2.37 o 
  -2  -2  11       55.46       56.78      5.96 o 
  -1  -2  11       25.37       30.06      3.43 o 
   0  -2  11       29.61       30.16      1.56 o 
   1  -2  11       36.99       45.14      2.00 o 
   2  -2  11       13.74       13.85      1.27 o 
   3  -2  11        4.21        5.74      1.68 o 
  -3  -1  11        5.77        6.80      1.38 o 
  -2  -1  11       12.92       12.54      1.51 o 
  -1  -1  11      118.16      125.46      5.44 o 
   0  -1  11       23.49       28.43      2.99 o 
   1  -1  11        3.08        5.11      0.77 o 
   2  -1  11        5.27        5.83      1.66 o 
   3  -1  11        9.22       13.00      1.56 o 
  -3   0  11       21.52       23.50      2.02 o 
  -2   0  11       21.89       19.02      1.83 o 
  -1   0  11       91.53       89.81      6.87 o 
   0   0  11      285.09      313.53     20.32 o 
   1   0  11       41.89       45.67      2.52 o 
   2   0  11       31.79       32.83      1.69 o 
  -3   1  11       39.01       36.60      2.85 o 
  -2   1  11       36.16       37.20      2.38 o 
  -1   1  11        2.33        1.54      0.93 o 
   0   1  11       11.93       11.51      1.31 o 
   1   1  11       11.17       11.96      1.07 o 
   2   1  11       19.84       18.59      1.28 o 
  -3   2  11        2.47        2.36      1.07 o 
  -2   2  11        9.82       10.15      1.39 o 
  -1   2  11       22.13       22.24      1.74 o 
   0   2  11      113.35      111.59      3.93 o 
   1   2  11       31.32       27.64      1.68 o 
   2   2  11        1.65        1.57      0.62 o 
  -3   3  11       31.28       32.56      4.02 o 
  -2   3  11        4.40        2.76      1.04 o 
  -1   3  11       31.93       31.92      2.75 o 
   0   3  11       42.56       40.15      2.95 o 
   1   3  11       19.15       16.82      1.55 o 
   2   3  11        0.79       -0.07      0.77 o 
  -3   4  11        3.18        3.55      1.18 o 
  -2   4  11       12.59       14.60      1.68 o 
  -1   4  11        2.55        1.92      0.89 o 
   0   4  11        7.86        7.46      0.97 o 
   1   4  11        1.87        2.07      0.79 o 
  -2   5  11       23.30       24.98      2.02 o 
  -1   5  11       25.32       27.79      2.71 o 
   0   5  11       42.20       40.55      3.96 o 
   0  -5  12        7.80        6.39      1.60 o 
   1  -5  12        9.38       10.62      1.53 o 
  -1  -4  12       16.71       17.81      4.86 o 
   1  -4  12       52.37       57.53      3.15 o 
   2  -4  12        6.83        6.85      1.31 o 
  -2  -3  12       35.62       38.61      3.91 o 
  -1  -3  12        2.52        1.55      1.00 o 
   0  -3  12       11.64       11.19      1.28 o 
   1  -3  12       14.75       19.38      2.13 o 
   2  -3  12       12.22       16.22      1.71 o 
  -2  -2  12       11.12       14.21      1.72 o 
  -1  -2  12       71.08       84.61     14.72 o 
   0  -2  12       53.90       61.97      2.46 o 
   1  -2  12       27.72       29.98      1.65 o 
   2  -2  12       24.94       30.95      2.90 o 
  -3  -1  12        5.55        4.32      1.37 o 
  -2  -1  12       21.36       21.62      1.95 o 
  -1  -1  12        9.51       10.63      2.18 o 
   0  -1  12       11.28       13.65      1.14 o 
   1  -1  12        7.17        8.78      1.16 o 
   2  -1  12        6.79        7.41      1.22 o 
  -3   0  12       42.09       41.23      3.16 o 
  -2   0  12       21.36       19.42      1.93 o 
  -1   0  12       80.63       87.15     10.24 o 
   0   0  12       28.73       30.49      2.11 o 
   1   0  12       25.19       29.38      2.06 o 
   2   0  12       34.22       33.37      1.76 o 
  -3   1  12        3.11        4.19      1.45 o 
  -2   1  12        3.49        2.29      1.01 o 
  -1   1  12       94.58      105.80      7.48 o 
   0   1  12       89.25       91.70      4.41 o 
   1   1  12        4.02        3.98      0.77 o 
   2   1  12        6.12        4.51      1.22 o 
  -3   2  12       11.08       12.21      1.65 o 
  -2   2  12       11.03        8.90      3.92 o 
  -1   2  12       30.95       31.92      2.41 o 
   0   2  12       15.90       13.39      1.16 o 
   1   2  12       13.10       13.26      1.22 o 
   2   2  12       47.64       42.20      8.11 o 
  -3   3  12        1.02        1.89      1.12 o 
  -2   3  12       12.68       13.11      1.63 o 
  -1   3  12        3.87        3.79      1.00 o 
   0   3  12       18.91       17.32      1.39 o 
   1   3  12       25.46       22.53      1.49 o 
  -2   4  12        3.08        2.96      1.05 o 
  -1   4  12       35.47       39.41      3.63 o 
   0   4  12        4.65        3.90      1.57 o 
  -1   5  12        1.64        2.04      1.56 o 
  -1  -4  13       22.60       19.44      4.59 o 
   0  -4  13       36.11       40.32      3.29 o 
   1  -4  13        5.77        6.29      1.28 o 
  -2  -3  13        4.08        4.55      1.42 o 
  -1  -3  13       21.47       24.53      7.95 o 
   0  -3  13        8.02        8.33      1.17 o 
   1  -3  13       21.25       30.65      1.79 o 
   2  -3  13       39.86       56.69      3.15 o 
  -2  -2  13       26.68       27.85      2.23 o 
  -1  -2  13       13.83       13.35      2.33 o 
   0  -2  13       15.62       16.76      1.54 o 
   1  -2  13       40.79       55.64      2.46 o 
   2  -2  13       24.58       39.51      3.73 o 
  -2  -1  13        0.07       -0.14      0.91 o 
  -1  -1  13       14.40       16.88      1.79 o 
   0  -1  13       13.83       16.49      1.63 o 
   1  -1  13       17.59       19.13      1.77 o 
   2  -1  13        0.74        1.42      1.00 o 
  -3   0  13        2.29        3.98      1.31 o 
  -2   0  13       85.95       79.15      6.54 o 
  -1   0  13       89.26      100.31      8.13 o 
   0   0  13        1.47        2.26      0.89 o 
   1   0  13       19.46       21.30      1.89 o 
   2   0  13       16.51       11.27      2.04 o 
  -3   1  13        3.45        3.95      1.26 o 
  -2   1  13       63.98       59.56      5.98 o 
  -1   1  13      115.29      140.77     14.36 o 
   0   1  13       20.69       22.49      2.87 o 
   1   1  13       20.05       24.45      2.45 o 
  -3   2  13        8.24        6.30      1.40 o 
  -2   2  13        6.66        7.24      1.30 o 
  -1   2  13       26.88       29.77      2.15 o 
   0   2  13        7.38        8.32      1.35 o 
   1   2  13       24.01       26.76      1.60 o 
  -2   3  13        4.02        3.91      1.19 o 
  -1   3  13       34.92       37.91      4.44 o 
   0   3  13       20.67       17.23      2.86 o 
   1   3  13        1.46        2.21      1.16 o 
  -2   4  13       16.84       18.43      3.29 o 
  -1   4  13       14.57       12.68      2.54 o 
   0   4  13       11.21       10.18      2.39 o 
  -1  -3  14       13.55       14.55      1.86 o 
   0  -3  14       40.69       47.82      2.72 o 
   1  -3  14       28.95       41.67      2.17 o 
  -1  -2  14        1.30        4.14      1.77 o 
   0  -2  14       12.24       14.71      1.59 o 
   1  -2  14        2.21        2.69      0.79 o 
  -2  -1  14       39.73       46.48      6.33 o 
  -1  -1  14       20.05       24.83      2.11 o 
   0  -1  14       25.60       27.79      3.02 o 
   1  -1  14        7.23        9.48      1.51 o 
  -2   0  14       16.01       17.36      1.92 o 
  -1   0  14        8.97        9.56      1.45 o 
   0   0  14       20.62       23.53      2.68 o 
   1   0  14        5.43        7.85      1.39 o 
  -2   1  14       12.85       14.20      4.37 o 
  -1   1  14       10.24       11.79      1.55 o 
   0   1  14       14.69       14.26      2.58 o 
   1   1  14       22.60       23.58      2.07 o 
  -2   2  14       38.13       43.63      5.51 o 
  -1   2  14       23.26       28.25      4.72 o 
   0   2  14        0.18        0.30      1.04 o 
  -1   3  14       27.06       27.96      3.77 o 
   0   3  14        8.25        9.31      2.23 o 
   0  -2  15        8.14        7.71      2.00 o 
  -1  -1  15       13.14       19.77      3.40 o 
   0  -1  15       12.78       11.68      2.34 o 
  -1   0  15        2.80        3.79      1.28 o 
   0   0  15        7.05        7.43      1.88 o 
  -1   1  15        1.90        2.85      1.70 o 
   0   1  15       15.71       16.95      2.82 o 
                                                 
